# Supplementary material for: Distinct mutational signature and clonal evolution in constitutional mismatch repair deficiency-associated high-grade gliomas
Source: iScience. 2026 Feb 14;29(3):115029. doi: 10.1016/j.isci.2026.115029 (PMC12964222; doi:10.1016/j.isci.2026.115029)
Supplement: Table S1. Clinical characteristics of analyzed samples from 25 CMMRD-associated HGGs [file mmc2.xlsx]

## Sheet: S1
Supplemental Table S1. Tumor data on 25 CMMRD HGG cases
Sample	WES/WGS	Syndrome	Initial_Dx_Age (mon.)	Diagn.	Grade	Gender	Hypermutation	MMR	MMR type	POLE	POLD1	IDH	Method	Reported in
NG11078	Y	CMMRD	84	GBM	IV		None	MLH1	Homozygous	wt	wt	wt	WES	This Article
NG3147-2	Y	CMMRD	84	GBM	IV		Hypermutated	MSH6	Homozygous	wt	wt	IDH1 R132H	WES	This Article
NG2504-5	Y	CMMRD	84	GBM	IV		Hypermutated	PMS2	Homozygous	wt	wt	wt	WES	This Article
BAH-030	Y	CMMRD	42	GBM	IV		Ultra-Hypermutated	MSH6	Homozygous	wt	mut	wt	WES	This Article
NGB3	Y	CMMRD	36	GBM	IV		Ultra-Hypermutated	MSH6	Homozygous	wt	mut	wt	WES	This Article
NGB1	Y	CMMRD	96	GBM	IV		Ultra-Hypermutated	MSH6	Homozygous	mut	wt	wt	WES	This Article
NGB2	Y	CMMRD	24	Anaplastic Astrocytoma	III		Ultra-Hypermutated	MSH6	Homozygous	mut	mut	wt	WES	This Article
NG2504-1	Y	CMMRD	84	GBM	IV		Ultra-Hypermutated	PMS2	Homozygous	mut	mut	wt	WES	This Article
NG2504-1R	Y	CMMRD	84	GBM	IV		Ultra-Hypermutated	PMS2	Homozygous	mut	mut	wt	WES	This Article
NG2586-1	Y	CMMRD	192	GBM	IV		Ultra-Hypermutated	PMS2	Homozygous	mut	mut	wt	WES	This Article
NG3147-1	N	CMMRD	9	GBM	IV		Unknown	MSH6	Homozygous			wt	Sanger	This Article
Suwala_8	N	CMMRD	9	GBM	IV	F	Unknown	MSH6					Customized NGS panel	PMID: 33216206
Suwala_13	N	CMMRD	12	GBM	IV	M	Unknown	MSH6				IDH1 R132H	Customized NGS panel	PMID: 33216206
Suwala_19	N	CMMRD	13	Astrocytoma	III	M	Unknown	MSH6					Customized NGS panel	PMID: 33216206
Suwala_21	N	CMMRD	12	GBM	IV	F	Unknown	MSH6					Customized NGS panel	PMID: 33216206
Suwala_7	N	CMMRD	11	GBM	IV	F	Unknown	MSH6				IDH1 R132H	Customized NGS panel	PMID: 33216206
Suwala_3	N	CMMRD	15	GBM	IV	F	Unknown	MSH6				IDH1 R132H	Customized NGS panel	PMID: 33216206
D132	Y	CMMRD	70	Anaplastic Pleomorphic Xanthoastrocytoma	III		Ultra-Hypermutated	PMS2	Homozygous	mut	wt	wt	WES	PMID: 25642631
D1120	Y	CMMRD	89	GBM	IV	M	Ultra-Hypermutated	PMS2	Homozygous	wt	mut	wt	WES	PMID: 25642631
D1121	Y	CMMRD	89	GBM	IV	M	Ultra-Hypermutated	PMS2	Homozygous	mut	wt	wt	WES	PMID: 25642631
D1122	Y	CMMRD	155	GBM	IV	M	Ultra-Hypermutated	MSH6	Homozygous	wt	mut	wt	WES	PMID: 25642631
D1144	Y	CMMRD	105	GBM	IV		Ultra-Hypermutated	MSH6	Homozygous	mut	wt	wt	WES	PMID: 25642631
D134	Y	CMMRD	154	Anaplastic Astrocytoma	III		Ultra-Hypermutated	MLH1	Homozygous	mut	wt	wt	WES	PMID: 25642631
PD8604a	Y	CMMRD	36	GBM	IV		Ultra-Hypermutated	PMS2	Compound Heterozygous	mut	wt	wt	WES	PMID: 25642631
PD8604c	Y	CMMRD	36	GBM	IV		Ultra-Hypermutated	PMS2	Compound Heterozygous	mut	wt	wt	WES	PMID: 25642631
