# Supplementary material for: Distinct mutational signature and clonal evolution in constitutional mismatch repair deficiency-associated high-grade gliomas
Source: iScience. 2026 Feb 14;29(3):115029. doi: 10.1016/j.isci.2026.115029 (PMC12964222; doi:10.1016/j.isci.2026.115029)
Supplement: Table S2. Genomic landscape of MMR and POLE/POLD1 mutations of HGG patients and CMMRD families [file mmc3.xlsx]

## Sheet: S2
Supplemental Table S2. Genomic landscape of MMR and POLE/POLD1 mutations of HGG patients and CMMRD families
Family	Sample ID	Gene	Mutation	Effect	Type	Method
NGB	NGB1	MSH6	chr2:g.48023053C>T	p.Q160*	Germline, homozygous	WES
		POLE	chr12:g.133253151G>A	p.S297F	Somatic, heterzygous	WES
	NGB2	MSH6	chr2:g.48023053C>T	p.Q160*	Germline, homozygous	WES
		POLE	chr12:g.133249847G>A	p.S459F	Somatic, heterzygous	WES
		POLE	chr12:g.133220544C>T	p.R1390H	Somatic, heterzygous	WES
		POLD1	chr19:g.50912844C>T	p.A692V	Somatic, heterzygous	WES
	NGB3	MSH6	chr2:g.48023053C>T	p.Q160*	Germline, homozygous	WES
		POLD1	chr19:g.50909713G>A	p.S478N	Somatic, heterzygous	WES
	Father	MSH6	chr2:g.48023053C>T	p.Q160*	Germline, heterzygous	Sanger
	Mother	MSH6	chr2:g.48023053C>T	p.Q160*	Germline, heterzygous	Sanger
NG2504	NG2504-1	PMS2	chr7:g.6026484GC>AT	p.Q638*	Germline, homozygous	WES
		POLE	chr12:g.133237682T>C	p.E978G	Somatic, heterzygous	WES
		POLE	chr12:g.133226360C>T	p.R1233Q	Somatic, heterzygous	WES
		POLD1	chr19:g.50918814C>A	p.A895D	Somatic, heterzygous	WES
		POLD1	chr19:g.50910339G>A	p.A532T	Somatic, heterzygous	WES
	NG2504-1Ra	PMS2	chr7:g.6026484GC>AT	p.Q638*	Germline, homozygous	WES
		MSH6	chr2:g.48033780C>T	p.R1331X	Somatic, heterzygous	WES
		POLE	chr12:g.133237682T>C	p.E978G	Somatic, heterzygous	WES
		POLD1	chr19:g.50918814C>A	p.A895D	Somatic, heterzygous	WES
	NG2504-5	PMS2	chr7:g.6026484GC>AT	p.Q638*	Germline, homozygous	WES
	Father	PMS2	chr7:g.6026484GC>AT	p.Q638*	Germline, heterzygous	Sanger
	Mother	PMS2	chr7:g.6026484GC>AT	p.Q638*	Germline, heterzygous	Sanger
NG2586-1	NG2586-1	PMS2	chr7:g.6017220G>A	p.S815L	Germline, homozygous	WES
		POLE	chr12:g.133253184G>T	p.P286H	Somatic, heterzygous	WES
		POLE	chr12:g.133237724G>T	p.S964Y	Somatic, heterzygous	WES
		POLD1	chr19:g.50919007C>T	A915V	Somatic, heterzygous	WES
	Father	PMS2	chr7:g.6017220G>A	p.S815L	Germline, heterzygous	Sanger
	Mother	PMS2	chr7:g.6017220G>A	p.S815L	Germline, heterzygous	Sanger
NG11078	NG11078	MLH1	chr3:g.37042474G>A	p.R79K	Germline, homozygous	WES
	Father	MLH1	chr3:g.37042474G>A	p.R79K	Germline, heterzygous	Sanger
	Mother	MLH1	chr3:g.37042474G>A	p.R79K	Germline, heterzygous	Sanger
NG3147	NG3147-2	MSH6	chr2:48030639:A>AC	p.F1088Lfs*5	Germline, homozygous	WES
	NG3147-1	MSH6	chr2:48030639:A>AC	p.F1088Lfs*5	Germline, homozygous	Sanger
BAH	BAH030	MSH6	chr2:48028293:G>T	p.L1057F	Germline, homozygous	WES
		POLD1	chr19:50905980G>A	p.E318K	Somatic, heterzygous	WES
aRecurrent GBM of NG2504-1
