# Supplementary material for: Distinct mutational signature and clonal evolution in constitutional mismatch repair deficiency-associated high-grade gliomas
Source: iScience. 2026 Feb 14;29(3):115029. doi: 10.1016/j.isci.2026.115029 (PMC12964222; doi:10.1016/j.isci.2026.115029)
Supplement: Table S3. Clinical features of the CMMRD-associated HGG patients [file mmc4.xlsx]

## Sheet: S3
Supplemental Table S3. Clinical features of the CMMRD-associated HGG patients
NG ID	Neurofibromatosis type 1-like manifestations	Family History	Initial Diagnosis /Age(years old)	Recurrence/Progression	Second tumor Type /Age(years old)	PFS(month)
BAH030	Not reported	Yes	GBM/3.5	Yes	None	48
NG11078	Cafe au lait	No	GBM/7	Yes	None	7
NG2504-1	Cafe au lait	Yes	GBM/7	Yes	None	7
NG2504-5	Cafe au lait	Yes	Anaplastic astrocytoma/7	Yes	None	13
NG2586-1	Not reported	Yes	GBM/16	Yes	None	19
NG3147-1	Cafe au lait	Yes	Hepatoblastoma/0.75	No	GBM/4	51
NG3147-2	Cafe au lait	Yes	Acute lymphoblastic leukemia/7	No	GBM/10	51
NGB1	Cafe au lait	Yes	GBM/8	Yes	None	36
NGB2	Cafe au lait	Yes	GBM/2	Yes	None	30
NGB3	Cafe au lait	Yes	Anaplastic astrocyotoma/3	Yes	Acute myeloid leukemia/7.5	48
