# Supplementary material for: Distinct mutational signature and clonal evolution in constitutional mismatch repair deficiency-associated high-grade gliomas
Source: iScience. 2026 Feb 14;29(3):115029. doi: 10.1016/j.isci.2026.115029 (PMC12964222; doi:10.1016/j.isci.2026.115029)
Supplement: Table S4. Allele-specific copy number analysis of CMMRD-associated HGG [file mmc5.xlsx]

## Sheet: S4
Supplemental Table S4. Allele-specific copy number analysis of CMMRD-associated HGG
chrom	seg	num.mark	nhet	cnlr.median	mafR	segclust	cnlr.median.clust	mafR.clust	start	end	cf.em	tcn.em	lcn.em	Sample
1	2	4418	364	-1.20793	0.0202097	25	-1.18506	0.01798	48298626	149721380	0.522597	0	0	BAH-030
1	4	6177	691	-1.0007	0.0187686	27	-0.986993	0.0117285	167432858	248638287	0.451708	0	0	BAH-030
2	9	86	29	-3.37964	0.0542446	10	-3.37964	0.0542446	97123037	97580684	0.658903	0	0	BAH-030
2	7	1793	34	-1.48289	-0.0056641	20	-1.4505	0.00972728	31891895	64579500	0.602564	0	0	BAH-030
2	11	4944	480	-1.46056	0.00242792	20	-1.4505	0.00972728	134898234	215338703	0.602564	0	0	BAH-030
2	10	2040	201	-0.901492	0.0148361	28	-0.917309	0.0148341	97585098	134872503	0.426319	0	0	BAH-030
2	8	1869	175	-0.67364	0.00612411	32	-0.669967	0.00244261	64581253	97118443	0.317616	0	0	BAH-030
2	6	2134	183	-0.41783	-0.0167071	36	-0.410451	-0.0148824	41720	31823746	0.184454	0	0	BAH-030
3	15	7892	992	-1.17581	0.017193	25	-1.18506	0.01798	53650695	197960381	0.522597	0	0	BAH-030
3	13	2259	243	-0.809916	0.0132909	29	-0.809916	0.0132909	319825	37355201	0.379759	0	0	BAH-030
4	18	11	4	-3.83279	0.143139	9	-3.83279		3557232	3901638	0.658903	0	0	BAH-030
4	16	52	1	-1.74289	0.00920574	15	-1.714		85621	441685	0.658903	0	0	BAH-030
4	22	1509	193	-1.59119	0.0218712	18	-1.58213	0.0232648	153294570	190082065	0.636303	0	0	BAH-030
4	20	5894	707	-1.43941	0.00985902	20	-1.4505	0.00972728	13336952	152972601	0.602564	0	0	BAH-030
5	25	10	1	-6.54453	-0.217652	4	-6.54453		21196851	21484039	0.658903	0	0	BAH-030
5	26	4906	480	-1.51243	-0.00158443	19	-1.5134	0.00486971	21484601	132726562	0.619511	0	0	BAH-030
5	24	672	84	-0.97211	-0.00403411	27	-0.986993	0.0117285	2787468	20305398	0.451708	0	0	BAH-030
5	23	481	71	-0.343078	0.0316499	37	-0.362135	0.0131734	140098	2755371	0.154627	0	0	BAH-030
6	30	6569	811	-1.32583	0.00858773	22	-1.32901	0.00650887	44368485	170584276	0.567808	0	0	BAH-030
6	28	1388	200	-1.11757	-0.00125223	26	-1.11757	-0.00125223	292474	26017235	0.498875	0	0	BAH-030
7	32	1050	106	-1.79449	0.0347657	13	-1.8143	0.00269472	77241681	98187015	0.658903	0	0	BAH-030
7	36	815	63	-1.59256	-0.0532009	18	-1.58213	0.0232648	106869631	127377337	0.636303	0	0	BAH-030
7	34	338	27	-1.46765	0.0381504	20	-1.4505	0.00972728	102751882	106277305	0.602564	0	0	BAH-030
7	31	4906	644	-0.758114	0.0123649	30	-0.750879	0.0126822	31439	77199683	0.355945	0	0	BAH-030
7	37	1346	155	-0.499669	0.00172015	35	-0.499669	0.00172015	127391454	142257604	0.23095	0	0	BAH-030
8	42	14	1	-1.29192	-1.19295	23	-1.32901		144932648	145054235	0.555918	0	0	BAH-030
8	40	6744	671	-1.25126	0.00279185	24	-1.25126	0.00279185	240976	132845937	0.543225	0	0	BAH-030
9	43	5510	643	-0.974685	0.00650756	27	-0.986993	0.0117285	12705	113061777	0.451708	0	0	BAH-030
10	47	1529	15	-1.65191	0.113936	17	-1.67012		14848830	42736957	0.653985	0	0	BAH-030
10	48	6936	809	-0.592319	0.00594667	34	-0.575846	0.00228014	42784423	133659662	0.270383	0	0	BAH-030
11	50	4	3	-6.88146	-1.35137	1	-6.88146		502271	531324	0.658903	0	0	BAH-030
11	56	1738	165	-1.64515	0.00862497	16	-1.67012	0.00925954	82805951	112268161	0.658851	0	0	BAH-030
11	52	3433	423	-0.934285	0.0149292	28	-0.917309	0.0148341	6844110	57018744	0.426319	0	0	BAH-030
11	53	485	70	-0.402478	-0.0104994	36	-0.410451	-0.0148824	57181864	60700957	0.184454	0	0	BAH-030
11	57	2405	279	-0.359185	0.0266458	37	-0.362135	0.0131734	113202332	134387872	0.154627	0	0	BAH-030
12	61	2047	261	-1.68045	-0.0139545	16	-1.67012	0.00925954	58881002	102840600	0.658851	0	0	BAH-030
12	59	2517	393	-1.57202	0.0370837	18	-1.58213	0.0232648	8359694	47702958	0.636303	0	0	BAH-030
12	58	1493	188	-0.351083	0.0140635	37	-0.362135	0.0131734	67053	8240718	0.154627	0	0	BAH-030
13	63	619	95	-1.69105	0.0625537	16	-1.67012	0.00925954	19048125	24965542	0.658851	0	0	BAH-030
13	65	3997	445	-1.39409	0.0162571	21	-1.39409	0.0162571	25249382	114325313	0.586281	0	0	BAH-030
14	73	84	23	-5.6317	-0.0553614	7	-5.6317	-0.0553614	105582851	106875065	0.658903	0	0	BAH-030
14	67	14	3	-4.88547	-1.40329	8	-4.88547		21698912	22575361	0.658903	0	0	BAH-030
14	69	2109	189	-1.83095	-0.0143249	13	-1.8143	0.00269472	24819425	64107582	0.658903	0	0	BAH-030
14	66	526	73	-0.666913	-0.0052425	32	-0.669967	0.00244261	19130873	21665956	0.317616	0	0	BAH-030
14	72	3485	368	-0.552893	-0.000420946	34	-0.575846	0.00228014	68978919	105547696	0.270383	0	0	BAH-030
15	75	1382	151	-1.57483	-0.0037436	18	-1.58213	0.0232648	45405247	62034890	0.636303	0	0	BAH-030
15	74	2939	306	-0.563092	-0.00519544	34	-0.575846	0.00228014	20074328	45403503	0.270383	0	0	BAH-030
15	76	4181	579	-0.364854	0.00950571	37	-0.362135	0.0131734	62041386	101975211	0.154627	0	0	BAH-030
16	78	6	4	-6.59303	-0.123399	3	-6.59303		768807	778468	0.658903	0	0	BAH-030
17	81	8	3	-6.7003	-0.791927	2	-6.7003		1738734	1742598	0.658903	0	0	BAH-030
17	83	671	80	-1.53788	-0.00529026	19	-1.5134	0.00486971	64465543	70133413	0.619511	0	0	BAH-030
18	85	2607	74	-1.44022	0.0339097	20	-1.4505	0.00972728	47492	46946835	0.602564	0	0	BAH-030
18	87	1385	151	-1.35523	-0.00356573	22	-1.32901	0.00650887	47046350	77668219	0.567808	0	0	BAH-030
19	89	468	65	-1.71288	0.0607554	14	-1.714	0.0607554	19668815	29207475	0.658903	0	0	BAH-030
19	91	476	111	-1.50722	0.0277739	19	-1.5134	0.00486971	51872532	53794220	0.619511	0	0	BAH-030
21	94	2360	353	-0.380571	0.00251041	37	-0.362135	0.0131734	10368733	46664523	0.154627	0	0	BAH-030
22	96	19	5	-2.80942	0.0598042	11	-2.80942		21042362	21342085	0.658903	0	0	BAH-030
11	52	231	0	-2.94952	0	7	-2.95006		31414910	33869811	0.590198	0	0	NG11078
12	68	20	0	-3.60075	0	1	-3.60075		10407924	10434669	0.590198	0	0	NG11078
12	70	14	0	-3.34233	0	2	-3.34233		10801620	10848559	0.590198	0	0	NG11078
12	76	38	0	-3.2265	0	3	-3.22334		18346547	18696010	0.590198	0	0	NG11078
12	79	41	0	-3.21259	0	3	-3.22334		20705840	20875201	0.590198	0	0	NG11078
12	88	12	0	-3.17801	0	4	-3.17801		53479582	53487513	0.590198	0	0	NG11078
12	63	29	1	-3.09827	0.183918	5	-3.10446		7770123	7892762	0.590198	0	0	NG11078
12	72	41	0	-3.11065	0	5	-3.10446		12111249	12266839	0.590198	0	0	NG11078
12	83	35	3	-2.95713	0.239086	7	-2.95006		31105794	31201041	0.590198	0	0	NG11078
12	90	35	1	-2.95006	0.260782	7	-2.95006		54009139	54325100	0.590198	0	0	NG11078
12	96	49	1	-2.6606	-0.0991786	9	-2.6606		56282495	56420779	0.590198	0	0	NG11078
12	99	21	0	-1.65726	0	10	-1.6523		57807188	57846503	0.590198	0	0	NG11078
14	105	21	0	-3.02187	0	6	-3.02187		21090960	21211950	0.590198	0	0	NG11078
14	103	11	0	-2.77963	0	8	-2.77963		20641700	20722094	0.590198	0	0	NG11078
17	119	15	2	-1.64734	-0.187409	10	-1.6523		18460572	18580264	0.590198	0	0	NG11078
1	4	860	67	-0.684605	0.012279	3	-0.697964	0.0272224	183978291	200048128	0.375054	0	0	NG2504-1
1	2	2981	334	-0.440125	3.71317e-05	6	-0.425329	-0.000392532	57026118	108713299	0.245058	0	0	NG2504-1
2	8	21	2	-2.84171	-0.383388	1	-2.84171		130463687	130657305	0.3	0	0	NG2504-1
2	9	6076	619	-0.364958	0.00407691	7	-0.362533	0.00144177	130729321	215338949	0.211472	0	0	NG2504-1
2	7	6672	622	-0.200883	-0.00494026	10	-0.190237	-0.00447106	31869716	130373105	0.116834	0	0	NG2504-1
4	12	9837	1232	-0.354103	0.0016411	7	-0.362533	0.00144177	85813	190110342	0.211472	0	0	NG2504-1
5	14	4934	598	-0.410839	0.00398723	6	-0.425329	-0.000392532	35072518	131954186	0.245058	0	0	NG2504-1
6	17	5489	655	-0.373942	-0.00167407	7	-0.362533	0.00144177	44387662	147373575	0.211472	0	0	NG2504-1
7	20	7918	891	-0.304563	0.00467871	8	-0.304563	0.00467871	4958985	127386288	0.179143	0	0	NG2504-1
8	22	7809	785	-0.183004	-0.00412441	10	-0.190237	-0.00447106	240970	145065585	0.116834	0	0	NG2504-1
11	26	1678	183	-0.515418	5.96208e-06	5	-0.497291	-0.000765589	82825168	110436003	0.281791	0	0	NG2504-1
12	31	2280	261	-0.566314	0.0100435	4	-0.566314	0.0100435	58886007	101190432	0.315343	0	0	NG2504-1
12	29	2631	367	-0.485822	-0.0011294	5	-0.497291	-0.000765589	8941951	47710963	0.281791	0	0	NG2504-1
13	33	4569	522	-0.244911	0.00470088	9	-0.243631	0.00351323	19025986	114324995	0.143731	0	0	NG2504-1
14	35	2037	233	-0.440345	-0.0117948	6	-0.425329	-0.000392532	24857294	61794850	0.245058	0	0	NG2504-1
19	42	558	89	-1.38815	-0.0167323	2	-1.38815	-0.0167323	19711317	24127525	0.612675	0	0	NG2504-1
19	44	1113	230	-0.703393	0.0296482	3	-0.697964	0.0272224	51878501	54874420	0.375054	0	0	NG2504-1
X	49	8141	545	-0.242657	0.00243454	9	-0.243631	0.00351323	79680001	96860000	0.143731	0	0	NG2504-1
3	8	112	10	-0.694209	3.44327	9	-0.694209		197149779	197955702	0.311016	0	0	NG2504-1R
4	10	211	54	-0.866446	0.0163072	5	-0.841146	0.00421054	68509204	69639637	0.311016	0	0	NG2504-1R
5	16	103	12	-0.755856	3.0444	8	-0.755486		179970609	180902359	0.311016	0	0	NG2504-1R
6	18	459	41	-0.755968	3.42499	6	-0.755486	3.42499	1394887	10047426	0.311016	0	0	NG2504-1R
7	21	307	38	-0.81223	-0.0177544	5	-0.841146	0.00421054	56290311	65619168	0.311016	0	0	NG2504-1R
11	30	452	103	-0.614082	0.0106288	10	-0.614082	0.0106288	48352080	57018744	0.311016	0	0	NG2504-1R
11	32	1690	185	-0.214562	-0.000907913	14	-0.187844	0.00494467	79987635	110457021	0.142262	0	0	NG2504-1R
12	38	28	2	-0.952006	-0.0945663	3	-0.9527		132925367	133204577	0.311016	0	0	NG2504-1R
12	34	3086	416	-0.842995	3.40219	4	-0.841146	3.40882	157100	29520769	0.311016	0	0	NG2504-1R
14	40	87	22	-0.500477	0.0560023	11	-0.516599	0.0107904	19037162	20118273	0.311016	0	0	NG2504-1R
14	42	302	69	-0.519605	0.0235362	11	-0.516599	0.0107904	105601768	106875122	0.311016	0	0	NG2504-1R
18	49	66	17	-0.826565	3.58616	4	-0.841146	3.40882	11327619	12211394	0.311016	0	0	NG2504-1R
19	56	574	93	-1.1122	-0.0151662	1	-1.1122	-0.0151662	19711861	29207475	0.311016	0	0	NG2504-1R
19	64	154	62	-0.93754	0.00403742	2	-0.9527	0.00654392	54698538	54866930	0.311016	0	0	NG2504-1R
19	62	621	123	-0.961196	0.00897399	2	-0.9527	0.00654392	51746449	53772902	0.311016	0	0	NG2504-1R
19	54	223	10	-0.950003	0.0256827	3	-0.9527		11614598	12528801	0.311016	0	0	NG2504-1R
19	58	235	36	-0.755092	-0.00865929	7	-0.755486	-0.00865929	36182398	37890138	0.311016	0	0	NG2504-1R
19	52	341	62	-0.505345	0.00705772	11	-0.516599	0.0107904	8876769	9763538	0.311016	0	0	NG2504-1R
19	60	516	97	-0.533206	-0.0011659	11	-0.516599	0.0107904	42426465	44478164	0.311016	0	0	NG2504-1R
19	66	553	72	-0.388043	-0.000672718	13	-0.359444	-0.000672718	55669572	58046515	0.222897	0	0	NG2504-1R
8	25	330	0	-0.605073	0	4	-0.62727		143916471	145065554	0.186157	0	0	NG2504-5
9	27	454	36	-1.12372	0.205519	1	-1.12372	0.205519	8341185	19461195	0.186157	0	0	NG2504-5
9	26	517	61	-0.722653	1.11645	2	-0.722653	1.11645	52492	8340301	0.186157	0	0	NG2504-5
9	28	1266	154	-0.638911	1.0926	3	-0.62727	1.0926	19516282	41986277	0.186157	0	0	NG2504-5
15	50	301	51	-0.465826	1.06421	6	-0.475594	1.06421	94856217	101922415	0.186157	0	0	NG2504-5
19	56	388	57	-0.48982	-0.0128111	5	-0.475594	0.000681319	19711464	29207475	0.186157	0	0	NG2504-5
19	58	416	69	-0.455706	0.0100153	5	-0.475594	0.000681319	51873623	53492876	0.186157	0	0	NG2504-5
1	2	2731	258	-0.439207	0.00511869	13	-0.443508	0.00866255	46844682	109064577	0.197364	0	0	NG2586-1
1	8	1808	166	-0.304007	0.0199675	18	-0.309438	0.0223906	210513270	247256848	0.181331	0	0	NG2586-1
1	6	1750	200	-0.219242	-0.00807383	20	-0.221431	0.00710408	167772207	200857846	0.132377	0	0	NG2586-1
2	18	10	3	-2.92895	0.758614	1	-2.92895		222922973	222941476	0.197364	0	0	NG2586-1
2	11	611	55	-0.495319	0.0352948	11	-0.487326	0.038456	8734781	24752076	0.197364	0	0	NG2586-1
2	13	1656	142	-0.503636	0.0134202	11	-0.487326	0.038456	31823642	70289409	0.197364	0	0	NG2586-1
2	17	26	8	-0.402262	-0.0443223	16	-0.393312		222572000	222922841	0.197364	0	0	NG2586-1
2	15	5549	503	-0.344363	0.002089	17	-0.350564	0.0138144	97118094	215338703	0.197364	0	0	NG2586-1
3	28	23	3	-2.04804	-0.157621	3	-2.04804		197044642	197296291	0.197364	0	0	NG2586-1
3	26	1985	82	-0.423739	0.0235735	13	-0.443508	0.00866255	130406145	183033914	0.197364	0	0	NG2586-1
3	22	674	82	-0.355408	0.00376409	17	-0.350564	0.0138144	15077226	37361293	0.197364	0	0	NG2586-1
3	24	2101	206	-0.203579	-0.00168063	20	-0.221431	0.00710408	53860077	122872345	0.132377	0	0	NG2586-1
4	31	5546	467	-0.359535	0.0201801	17	-0.350564	0.0138144	10444547	185463049	0.197364	0	0	NG2586-1
5	34	3768	290	-0.393312	0.000861507	15	-0.393312	0.000861507	32092898	134970033	0.197364	0	0	NG2586-1
6	38	4718	425	-0.237825	0.00661296	20	-0.221431	0.00710408	44396274	170583605	0.132377	0	0	NG2586-1
7	40	896	81	-0.525967	-0.00176897	10	-0.528553	0.0202622	77052918	98193049	0.197364	0	0	NG2586-1
7	43	360	49	-0.21382	0.0613986	20	-0.221431	0.00710408	151351398	159109876	0.132377	0	0	NG2586-1
8	45	2976	271	-0.35393	0.0256375	17	-0.350564	0.0138144	30063979	125182064	0.197364	0	0	NG2586-1
9	49	2234	98	-0.484573	0.0992376	12	-0.487326	0.0992376	36058819	113044095	0.197364	0	0	NG2586-1
9	47	1220	121	-0.452093	0.110882	14	-0.443508	0.110882	52420	34379227	0.197364	0	0	NG2586-1
10	54	1280	136	-0.464415	0.00202373	13	-0.443508	0.00866255	7612405	42520963	0.197364	0	0	NG2586-1
11	59	1111	114	-0.467528	0.000767891	13	-0.443508	0.00866255	82853110	111281498	0.197364	0	0	NG2586-1
12	65	12	2	-1.21119	-0.117866	6	-1.21119		49390031	49524718	0.197364	0	0	NG2586-1
12	63	1937	236	-0.209631	0.0297424	20	-0.221431	0.00710408	7310728	47697574	0.132377	0	0	NG2586-1
13	70	2999	362	-0.484999	0.0565817	11	-0.487326	0.038456	19062642	114324517	0.197364	0	0	NG2586-1
14	76	20	3	-1.97199	0.147665	4	-1.97199		94208589	94265770	0.197364	0	0	NG2586-1
14	78	35	5	-1.37579	-0.0697883	5	-1.37579		103778734	104032135	0.197364	0	0	NG2586-1
14	74	1463	95	-0.747772	0.0334716	8	-0.728921	0.0334716	24812629	64134026	0.197364	0	0	NG2586-1
15	83	12	1	-2.41986	-0.489534	2	-2.41986		78880663	78923189	0.197364	0	0	NG2586-1
15	81	1445	129	-0.711827	0.225061	7	-0.728921	0.225061	45275331	67772584	0.197364	0	0	NG2586-1
15	80	1629	138	-0.318171	0.295811	19	-0.309438	0.295811	20003909	45272329	0.188927	0	0	NG2586-1
16	88	422	18	-0.296393	0.0358083	18	-0.309438	0.0223906	31499575	53700557	0.181331	0	0	NG2586-1
17	95	330	24	-0.562779	0.0498886	9	-0.576271	0.0294895	58569261	62606142	0.197364	0	0	NG2586-1
17	97	558	54	-0.333103	0.0297463	17	-0.350564	0.0138144	64329748	73248561	0.197364	0	0	NG2586-1
17	91	692	53	-0.311676	0.0245823	18	-0.309438	0.0223906	29655657	38320590	0.181331	0	0	NG2586-1
18	99	2587	255	-0.212226	-0.00906348	20	-0.221431	0.00710408	47615	77436826	0.132377	0	0	NG2586-1
19	105	167	18	-0.579869	-0.000859136	9	-0.576271	0.0294895	36195174	37894439	0.197364	0	0	NG2586-1
19	101	158	15	-0.538566	-0.0191276	10	-0.528553	0.0202622	11614747	12582934	0.197364	0	0	NG2586-1
19	109	392	81	-0.537258	0.048999	10	-0.528553	0.0202622	51768913	53794169	0.197364	0	0	NG2586-1
19	103	525	66	-0.475769	-0.00673333	11	-0.487326	0.038456	19677974	34943335	0.197364	0	0	NG2586-1
19	107	152	31	-0.452533	0.0577216	13	-0.443508	0.00866255	43837188	44510962	0.197364	0	0	NG2586-1
21	112	882	85	-0.228759	0.0167312	20	-0.221431	0.00710408	10454297	39511681	0.132377	0	0	NG2586-1
1	5	617	37	-0.132067	-0.0105095	21	-0.139965	0.010502	224955008	228487142	0.15452	0	0	NG3147-2
2	8	2708	273	-0.598123	2.40772	7	-0.606288	2.32138	41720	42792507	0.274064	0	0	NG3147-2
2	10	307	54	-0.228127	-0.0194412	17	-0.236167	-0.0194412	128268219	131597234	0.207124	0	0	NG3147-2
2	12	407	77	-0.185529	-0.0244974	19	-0.189342	-0.00683359	232263526	233832339	0.176448	0	0	NG3147-2
7	27	154	30	-0.920676	-0.0184025	3	-0.915011	-0.0184025	56366720	63767035	0.274064	0	0	NG3147-2
7	32	595	93	-0.384758	0.0134556	13	-0.387304	0.0134556	100456946	102606099	0.274064	0	0	NG3147-2
7	28	927	116	-0.288064	0.00592622	15	-0.27885	0.000418054	63893381	77110138	0.22696	0	0	NG3147-2
7	26	77	14	-0.300332	0.0257961	16	-0.27885		55732333	56291169	0.211856	0	0	NG3147-2
7	30	308	27	-0.192233	-0.0144094	19	-0.189342	-0.00683359	97972259	99620057	0.176448	0	0	NG3147-2
7	22	1052	133	-0.198655	-0.00447999	19	-0.189342	-0.00683359	31290	7360538	0.176448	0	0	NG3147-2
7	24	403	40	-0.142285	0.00589947	21	-0.139965	0.010502	43876600	45889039	0.15452	0	0	NG3147-2
8	35	950	121	-0.179417	0.00142022	19	-0.189342	-0.00683359	140284041	144453525	0.176448	0	0	NG3147-2
9	39	1044	98	-0.189874	0.00116683	19	-0.189342	-0.00683359	127393295	131077165	0.176448	0	0	NG3147-2
9	41	1428	186	-0.128503	0.00273257	21	-0.139965	0.010502	133375767	138220927	0.15452	0	0	NG3147-2
10	48	387	53	-0.914305	1.90946	2	-0.915011	1.90946	129536504	133362950	0.274064	0	0	NG3147-2
10	45	189	39	-0.690316	2.2032	6	-0.678169	2.13695	80078633	84561092	0.274064	0	0	NG3147-2
10	47	3643	454	-0.608949	2.32495	7	-0.606288	2.32138	87009016	129536205	0.274064	0	0	NG3147-2
10	49	40	0	-0.520059	0	8	-0.520059		133366154	133626699	0.274064	0	0	NG3147-2
10	43	907	131	-0.116789	0.0212012	21	-0.139965	0.010502	35607643	50686150	0.15452	0	0	NG3147-2
11	51	427	64	-0.308123	0.00505329	15	-0.27885	0.000418054	910889	2304154	0.22696	0	0	NG3147-2
12	56	605	106	-0.453403	1.06803	9	-0.449999	1.06803	24849762	38693885	0.274064	0	0	NG3147-2
14	61	2474	267	-0.608091	2.22741	7	-0.606288	2.32138	62802599	94129608	0.274064	0	0	NG3147-2
16	66	604	111	-0.141742	-0.00025784	21	-0.139965	0.010502	88611630	90167330	0.15452	0	0	NG3147-2
16	64	5200	577	-0.150195	0.0109821	21	-0.139965	0.010502	61302	46603794	0.15452	0	0	NG3147-2
19	71	3766	515	-0.988399	2.27615	1	-0.988399	2.27615	44517090	55579158	0.274064	0	0	NG3147-2
19	72	885	144	-0.810827	2.51259	4	-0.810827	2.51259	55579757	58547220	0.274064	0	0	NG3147-2
19	70	179	16	-0.733263	2.59894	5	-0.745349	2.54872	43915313	44513242	0.274064	0	0	NG3147-2
19	73	24	0	-0.397177	0	14	-0.387304		58547810	58572521	0.274064	0	0	NG3147-2
19	69	10006	1342	-0.275955	-0.000392008	15	-0.27885	0.000418054	281405	43915022	0.22696	0	0	NG3147-2
20	74	651	101	-0.752233	2.54023	5	-0.745349	2.54872	87755	4248134	0.274064	0	0	NG3147-2
20	76	221	33	-0.67657	2.0435	6	-0.678169	2.13695	21714636	26193314	0.274064	0	0	NG3147-2
20	75	740	85	-0.452744	2.49145	10	-0.449999	2.49145	4699424	21709285	0.274064	0	0	NG3147-2
21	78	44	8	-0.433216	0.0763456	12	-0.449999		10397564	14373812	0.274064	0	0	NG3147-2
21	80	1099	148	-0.132088	0.0183897	21	-0.139965	0.010502	41357190	46661856	0.15452	0	0	NG3147-2
X	85	467	35	-0.429868	0.191469	11	-0.449999	0.191469	153481207	154653522	0.274064	0	0	NG3147-2
9	70	159	0	-1.32021	0	1	-1.32021		21216729	27610659	0.515797	0	0	NGB1
19	139	124	49	-0.220659	-0.024723	5	-0.242324	-0.024723	54725334	54888317	0.172979	0	0	NGB1
4	38	147	37	-0.170281	-0.0775798	7	-0.159515	-0.0745721	69098720	70156171	0.151415	0	0	NGB1
19	136	137	25	-0.14123	-0.071033	7	-0.159515	-0.0745721	42724392	43276244	0.151415	0	0	NGB1
19	22	101	21	-1.05233	-0.00328031	1	-1.05233	-0.00328031	54713197	54866840	0.43517	0	0	NGB2
19	20	132	17	-0.603684	0.0865164	2	-0.603684	0.0865164	42511529	43353914	0.387858	0	0	NGB2
1	4	100	18	-0.62718	0.0310105	17	-0.644724	0.0269394	46799352	47148949	0.394627	0	0	NGB3
1	6	225	23	-0.654921	0.0246	17	-0.644724	0.0269394	152077933	153341871	0.394627	0	0	NGB3
1	2	216	14	-0.54492	0.0397304	22	-0.531605		12206599	13476179	0.35016	0	0	NGB3
1	10	227	34	-0.542398	0.00305669	21	-0.531605	0.00252268	247156187	248740010	0.34111	0	0	NGB3
2	14	39	1	-1.23543	-0.0634573	6	-1.23543		106382239	106468433	0.535484	0	0	NGB3
4	23	160	41	-0.762461	-0.0115953	13	-0.790039	0.0392842	68461711	69647481	0.429987	0	0	NGB3
5	26	379	50	-0.551224	0.00761009	21	-0.531605	0.00252268	140786241	141400095	0.34111	0	0	NGB3
7	32	12	0	-1.43233	0	4	-1.43233		72863977	72871789	0.535484	0	0	NGB3
7	34	16	4	-1.3885	0.138603	5	-1.3885		77052510	77110138	0.535484	0	0	NGB3
7	36	108	25	-0.900784	-0.0018336	12	-0.890605	-0.0018336	100949796	101049116	0.457851	0	0	NGB3
7	31	520	70	-0.455923	-0.00174225	24	-0.432409	-0.00679281	56163368	72863667	0.274862	0	0	NGB3
9	50	11	1	-2.24784	2.52655	1	-2.24784		88129376	88133534	0.535484	0	0	NGB3
9	48	18	4	-2.20681	2.45361	2	-2.20681		87888536	87923445	0.535484	0	0	NGB3
9	43	17	2	-2.03226	-0.0395463	3	-2.03226		42183637	42189942	0.535484	0	0	NGB3
9	51	19	3	-1.00108	4.84688	9	-0.992945		88134674	88652053	0.504178	0	0	NGB3
9	44	440	77	-0.885648	2.59905	11	-0.890605	2.59905	42795397	75146726	0.474732	0	0	NGB3
9	49	14	2	-0.751307	4.38664	15	-0.790039		87944399	88016636	0.426916	0	0	NGB3
9	47	394	32	-0.796575	2.10684	14	-0.790039	2.10684	81915425	87888092	0.42649	0	0	NGB3
9	42	65	11	-0.542339	0.0636553	22	-0.531605		39099877	42128875	0.35016	0	0	NGB3
10	57	617	79	-0.344483	0.0443374	25	-0.359787	0.0142623	45382498	50727111	0.233281	0	0	NGB3
11	60	339	86	-0.42357	-0.00365139	24	-0.432409	-0.00679281	4123417	6239879	0.274862	0	0	NGB3
11	62	935	163	-0.359336	0.0150532	25	-0.359787	0.0142623	48216750	60799799	0.233281	0	0	NGB3
17	80	226	20	-0.992348	0.667828	8	-0.992945	0.667828	10309905	10643133	0.516364	0	0	NGB3
17	85	256	29	-0.540576	-0.0184301	21	-0.531605	0.00252268	40660091	41424526	0.34111	0	0	NGB3
18	90	30	5	-1.09797	0.0417439	7	-1.09797		11609637	11644845	0.535484	0	0	NGB3
19	108	296	52	-0.94495	0.005932	10	-0.94495	0.005932	52406474	53637084	0.497586	0	0	NGB3
19	110	245	42	-0.820112	0.103332	13	-0.790039	0.0392842	54503082	55014658	0.429987	0	0	NGB3
19	104	168	38	-0.698962	-0.0269339	16	-0.698962	-0.0269339	42521780	43462995	0.419694	0	0	NGB3
19	94	334	51	-0.582126	0.0137659	19	-0.589024	0.016842	8821217	9762231	0.361189	0	0	NGB3
19	100	396	62	-0.581018	0.0193488	19	-0.589024	0.016842	19662043	29208130	0.361189	0	0	NGB3
19	102	245	0	-0.567906	0	22	-0.531605		36182398	37895055	0.35016	0	0	NGB3
19	96	253	41	-0.556475	0.0102614	21	-0.531605	0.00252268	11507968	12648060	0.34111	0	0	NGB3
19	107	459	49	-0.454896	-0.00647033	24	-0.432409	-0.00679281	50822247	52405974	0.274862	0	0	NGB3
19	112	748	102	-0.462336	-0.0120465	24	-0.432409	-0.00679281	55711529	58353113	0.274862	0	0	NGB3
19	105	360	71	-0.372988	-0.0194785	25	-0.359787	0.0142623	43463271	44703262	0.233281	0	0	NGB3
7	38	6	4	-5.69008	-1.16885	6	-5.69008		142257833	142619269	0.658903	1	0	BAH-030
9	45	74	9	-0.6276	0.0393879	33	-0.6276		137955926	138220927	0.59242	1	0	BAH-030
10	46	949	13	-0.741249	-0.00861184	31	-0.750879		80462	14843599	0.658903	1	0	BAH-030
12	62	3619	400	-0.289478	0.0122631	38	-0.280555	0.00998136	102843790	133234349	0.206989	1	0	BAH-030
14	71	5	3	-5.77077	-1.24802	5	-5.77077		68936528	68978401	0.658903	1	0	BAH-030
14	70	522	66	-0.304103	-0.000320379	38	-0.280555	0.00998136	64113579	68925750	0.206989	1	0	BAH-030
17	80	356	64	-0.287597	0.018125	38	-0.280555	0.00998136	156162	1737741	0.206989	1	0	BAH-030
20	93	5635	721	-0.268341	0.00872718	38	-0.280555	0.00998136	87623	62964416	0.206989	1	0	BAH-030
X	128	139	27	-0.315783	0.748199	18	-0.280266	0.748199	284212	2726273	1	1		NG11078
5	12	143	6	-0.23554	0.367335	15	-0.187844		30434	889279	0.3062	1	0	NG2504-1R
9	24	1764	186	-0.354022	0.105257	12	-0.359444	0.105257	52492	33926670	0.311016	1	0	NG2504-1R
9	27	42	7	-0.252343	-0.0648567	15	-0.187844		138047285	138233847	0.3062	1	0	NG2504-1R
2	7	4833	482	-0.161282	0.00104687	8	-0.123466	0.000712024	131536889	215335077	0.186157	1	0	NG2504-5
4	12	6492	733	-0.133627	0.00716321	8	-0.123466	0.000712024	10255356	182169283	0.186157	1	0	NG2504-5
5	15	5192	554	-0.1093	0.00324112	8	-0.123466	0.000712024	14280439	139325574	0.186157	1	0	NG2504-5
6	18	4053	412	-0.129675	-0.00445352	8	-0.123466	0.000712024	44229814	136279744	0.186157	1	0	NG2504-5
8	23	698	133	-0.266974	0.221392	7	-0.29299	0.259695	240970	17210011	0.186157	1	0	NG2504-5
11	36	917	76	-0.145101	-0.00248273	8	-0.123466	0.000712024	77213829	100356231	0.186157	1	0	NG2504-5
11	34	2542	311	-0.0769344	-0.00326769	8	-0.123466	0.000712024	16826520	60628380	0.186157	1	0	NG2504-5
12	41	2498	256	-0.129629	-0.00733339	8	-0.123466	0.000712024	57946945	108887351	0.186157	1	0	NG2504-5
12	39	2748	379	-0.122344	0.00282347	8	-0.123466	0.000712024	6330304	47702889	0.186157	1	0	NG2504-5
13	43	3359	444	-0.0917357	-0.00697875	8	-0.123466	0.000712024	19026186	109125307	0.186157	1	0	NG2504-5
14	47	1805	186	-0.130452	0.00817501	8	-0.123466	0.000712024	24634215	64158761	0.186157	1	0	NG2504-5
17	53	3479	445	-0.296443	0.272791	7	-0.29299	0.259695	50683744	81192584	0.186157	1	0	NG2504-5
1	4	759	64	-0.124406	-0.0094307	23	-0.144247	-0.00676483	111759586	149812313	0.164797	1	0	NG2586-1
6	36	866	109	-0.15423	-0.00523844	23	-0.144247	-0.00676483	292619	25973043	0.164797	1	0	NG2586-1
12	69	26	4	-0.221819	0.147037	21	-0.221431		132825802	133204441	0.197364	1	0	NG2586-1
15	82	699	43	-0.172085	0.306127	22	-0.144247	0.264182	67825694	78873099	0.197364	1	0	NG2586-1
15	84	992	120	-0.141015	0.250074	22	-0.144247	0.264182	78929383	101922415	0.197364	1	0	NG2586-1
1	3	2677	223	-0.101556	0.159485	24	-0.0702598	0.159485	83942742	143874770	0.274064	1	0	NG3147-2
1	7	410	86	-0.0789321	-0.00470638	23	-0.0702598	0.00369245	244970599	248858642	0.21254	1	0	NG3147-2
1	1	5011	560	-0.0937861	0.00124725	23	-0.0702598	0.00369245	16949	29148829	0.21254	1	0	NG3147-2
4	17	38	5	-0.245969	-0.0367642	18	-0.236167		188002870	189984517	0.274064	1	0	NG3147-2
4	15	1485	224	-0.049906	0.0160203	23	-0.0702598	0.00369245	85671	10019133	0.21254	1	0	NG3147-2
5	18	1035	158	-0.12927	0.13191	22	-0.139965	0.13191	140400	23509665	0.274064	1	0	NG3147-2
5	20	844	97	-0.100183	-0.00974098	23	-0.0702598	0.00369245	176389226	180902386	0.21254	1	0	NG3147-2
9	37	28	6	-0.208332	0.0273375	20	-0.189342		17060	177768	0.274064	1	0	NG3147-2
12	58	2833	327	-0.0988035	-0.00856795	23	-0.0702598	0.00369245	108884971	133234117	0.21254	1	0	NG3147-2
17	67	12711	1422	-0.049753	0.00107522	23	-0.0702598	0.00369245	156187	81194195	0.21254	1	0	NG3147-2
22	81	5122	718	-0.0595546	0.0020469	23	-0.0702598	0.00369245	16387638	50782271	0.21254	1	0	NG3147-2
9	69	495	36	-0.330801	0.858498	3	-0.320181	0.858498	13107115	21207006	0.515797	1	0	NGB1
9	66	175	17	-0.242324	0.914268	6	-0.242324	0.787847	271552	2900843	0.515797	1	0	NGB1
9	73	214	17	-0.247296	0.660502	6	-0.242324	0.787847	34269156	35450247	0.515797	1	0	NGB1
X	156	35	2	-0.389296	0.725928	2	-0.389296		95973277	97906679	0.515797	1	0	NGB1
9	75	41	3	-0.297409	0.853813	4	-0.320181		35796420	35853769	0.425076	1	0	NGB1
9	78	74	8	-0.288377	0.180603	4	-0.320181		72052231	73475572	0.425076	1	0	NGB1
9	71	107	6	-0.286403	0.288845	4	-0.320181		27949279	32635454	0.425076	1	0	NGB1
9	68	29	0	-0.172375	0	8	-0.159515		8528803	13107063	0.276556	1	0	NGB1
1	8	471	37	-0.285753	-0.0242458	26	-0.276432	0.0696888	156929282	159854861	0.38946	1	0	NGB3
2	16	455	8	-0.240907	-0.0445688	27	-0.276432		178531033	178804445	0.368432	1	0	NGB3
9	40	1350	160	-0.591319	0.859867	18	-0.589024	0.859867	14816	30689222	0.535484	1	0	NGB3
12	67	717	115	-0.248051	0.0274144	26	-0.276432	0.0696888	6977424	11395441	0.38946	1	0	NGB3
17	81	1392	163	-0.513601	0.605961	20	-0.531605	0.605961	10644420	21042517	0.535484	1	0	NGB3
17	79	2704	386	-0.421675	0.63181	23	-0.432409	0.63181	156366	10309488	0.535484	1	0	NGB3
19	98	475	76	-0.29798	0.0238257	26	-0.276432	0.0696888	14583491	16185369	0.38946	1	0	NGB3
X	119	83	0	-0.296876	0	27	-0.276432		154652336	155236435	0.368432	1	0	NGB3
3	27	1566	95	-0.217651	2.01161	20	-0.231809	2.12154	319810	37361293	0.590198	2	0	NG11078
3	29	5826	375	-0.244424	2.14356	20	-0.231809	2.12154	53864951	195769123	0.590198	2	0	NG11078
5	36	4028	278	-0.37953	1.83432	13	-0.364248	1.89808	11022732	129641819	0.590198	2	0	NG11078
5	35	464	40	-0.241291	2.1428	20	-0.231809	2.12154	140599	11017958	0.590198	2	0	NG11078
5	37	3292	222	-0.219792	2.16157	20	-0.231809	2.12154	129647893	180902359	0.590198	2	0	NG11078
6	41	4233	307	-0.294305	2.02394	16	-0.280266	2.02394	44313075	155455089	0.590198	2	0	NG11078
8	47	1632	83	-0.348917	1.99006	13	-0.364248	1.89808	76983942	132024595	0.590198	2	0	NG11078
8	48	941	85	-0.230238	2.11999	20	-0.231809	2.12154	132033149	145054093	0.590198	2	0	NG11078
8	46	3027	179	-0.24999	2.13971	20	-0.231809	2.12154	240890	76864255	0.590198	2	0	NG11078
10	50	6658	488	-0.239272	2.00616	20	-0.231809	2.12154	80736	133626699	0.590198	2	0	NG11078
12	80	220	25	-0.355482	0.386619	14	-0.364248	0.344649	20877738	25114775	0.285385	2	0	NG11078
12	82	313	38	-0.332245	0.323721	14	-0.364248	0.344649	25195199	31103971	0.285385	2	0	NG11078
12	66	134	15	-0.313166	0.264029	15	-0.280266	0.228409	9294381	10179598	0.250969	2	0	NG11078
12	84	274	21	-0.297883	0.342841	15	-0.280266	0.228409	31206214	41552662	0.250969	2	0	NG11078
12	100	4109	399	-0.271854	0.220798	15	-0.280266	0.228409	57946945	133204441	0.250969	2	0	NG11078
13	101	3184	209	-0.222558	2.29816	20	-0.231809	2.12154	19026225	114324995	0.590198	2	0	NG11078
15	110	4032	267	-0.213512	2.14785	20	-0.231809	2.12154	42794687	101976032	0.590198	2	0	NG11078
18	123	1136	89	-0.556807	1.58896	12	-0.556807	1.58896	41955257	77268740	0.590198	2	0	NG11078
18	122	1489	106	-0.344922	2.01191	13	-0.364248	1.89808	47547	39622046	0.590198	2	0	NG11078
22	127	3787	174	-0.270118	2.35926	17	-0.280266	2.35926	16387753	50777900	0.590198	2	0	NG11078
9	52	1712	43	0.0431925	0.259057	30	0.0381767	0.259057	114787776	138219312	0.197364	2	0	NG2586-1
12	67	2025	127	-0.0701731	0.15642	25	-0.0829544	0.15642	57945522	108024730	0.197364	2	0	NG2586-1
9	67	428	18	0.00103333	1.10363	14	0.0112159	1.10363	3225007	8528506	0.471628	2	0	NGB1
X	118	506	45	-0.0338288	0.142545	33	-0.0416763	0.142545	153336620	154552009	0.186565	2	0	NGB3
6	39	5	3	-1.14653	4.17293	11	-1.14653		32660280	32666596		2		NG11078
12	69	35	5	-0.28035	0.336628	19	-0.280266		10435774	10722829		2		NG11078
12	93	36	9	-0.296652	0.281979	19	-0.280266		54644792	55221445		2		NG11078
12	73	133	11	-0.284895	0.213964	19	-0.280266		12330099	14800661		2		NG11078
12	64	169	9	-0.313882	0.152374	19	-0.280266		7895538	9153226		2		NG11078
12	86	221	12	-0.295587	0.215116	19	-0.280266		42105737	47710963		2		NG11078
16	113	51	7	-0.0911103	-0.00823114	29	-0.058721		58092730	58525942		2		NG11078
X	129	4760	5	0.0740005	0.262322	36	0.0927069		2738220	155228372	0.590198	2		NG11078
13	45	21	0	-0.0044759	0	10	-0.0333072		114236776	114324995		2		NG2504-5
3	29	65	4	-0.0152689	0.0214928	28	-0.0160754		197512284	197955684		2		NG2586-1
9	50	50	0	0.0459858	0	31	0.0381767		113049815	113368329		2		NG2586-1
8	36	183	12	0.0315476	-0.0170128	29	0.0666926		144463758	145054287		2		NG3147-2
1	9	98	4	-0.000555582	-0.0444187	15	0.0112159		197093070	197735834		2		NGB1
1	5	12	1	0.13279	-0.14241	19	0.133743		62209905	62273232		2		NGB1
1	3	55	10	0.17567	-0.0729933	20	0.17567		16619922	16988138		2		NGB1
7	57	14	1	0.0577436	-0.0719959	17	0.0582845		158934585	159109876		2		NGB1
7	53	136	10	0.0933115	-0.0335548	17	0.0582845		128801491	129205382		2		NGB1
7	51	435	2	0.0607208	0.319963	17	0.0582845		100435668	102757921		2		NGB1
8	64	28	0	-0.0417004	0	10	-0.0326098		144882787	145065591		2		NGB1
9	65	12	0	-0.065278	0	10	-0.0326098		116986	215277		2		NGB1
9	72	253	8	0.000988613	0.844889	15	0.0112159		32784183	34259572		2		NGB1
9	76	124	13	0.101931	-0.0370889	17	0.0582845		35869458	37034098		2		NGB1
9	74	155	14	0.12868	-0.0347958	19	0.133743		35546926	35795524		2		NGB1
10	89	33	5	0.00759438	-0.0790566	15	0.0112159		133368841	133641550		2		NGB1
17	123	245	9	0.0870973	-0.101828	17	0.0582845		40978832	41813297		2		NGB1
19	140	40	14	-0.0765937	-0.0552946	10	-0.0326098		54889804	55014324		2		NGB1
20	146	271	9	0.0480244	-0.0474683	17	0.0582845		21161974	25876904		2		NGB1
22	153	14	1	-0.0507754	-0.0888146	10	-0.0326098		50715863	50777958		2		NGB1
X	160	65	0	-0.0710241	0	10	-0.0326098		154764829	155236435		2		NGB1
1	11	27	3	0.272217	-0.0474176	38	0.272217		248811927	248858508		2		NGB3
9	52	102	11	-0.0731112	0.130451	31	-0.0911963		88991022	90887947		2		NGB3
9	46	24	0	0.261898	0	38	0.272217		81584237	81688328		2		NGB3
15	73	42	9	-0.137975	-0.0312217	29	-0.165487		101652479	101966162		2		NGB3
18	87	10	3	0.275192	-0.0957151	38	0.272217		47492	163502		2		NGB3
12	60	2383	252	0.0251065	0.0123555	45	0.0221843	0.0153917	47710963	58880710	0.185692	3	1	BAH-030
17	82	9530	952	0.00279108	0.0162613	45	0.0221843	0.0153917	1743023	64213996	0.185692	3	1	BAH-030
1	2	1286	128	-0.0450472	0.0645071	28	-0.058721	0.0645071	68194073	98045978	0.468162	3	1	NG11078
3	28	2267	139	-0.141012	2.32675	23	-0.159087	2.2157	37386317	53860077	0.553998	3	0	NG11078
3	31	223	8	-0.19464	1.97291	25	-0.159087		195884863	197960381	0.361832	3		NG11078
6	42	687	65	-0.151868	2.07561	23	-0.159087	2.2157	155455678	170583760	0.553998	3	0	NG11078
6	40	1395	95	-0.146807	2.22668	23	-0.159087	2.2157	32741427	44312266	0.553998	3	0	NG11078
6	38	1569	161	-0.178665	2.17746	23	-0.159087	2.2157	292619	32641349	0.553998	3	0	NG11078
7	45	290	23	-0.155309	0.065502	22	-0.159087	0.0271918	152187468	159109876	0.290037	3	1	NG11078
9	49	6817	405	-0.0644651	2.57218	27	-0.058721	2.53038	14816	138219460	0.57836	3	0	NG11078
12	75	109	10	-0.22881	0.615124	21	-0.231809		14914728	18338643	0.590198	3		NG11078
12	59	169	17	-0.176348	0.185029	24	-0.159087	0.292997	4445208	6333894	0.590198	3	1	NG11078
12	57	311	43	-0.173245	0.228851	24	-0.159087	0.292997	292952	4099436	0.590198	3	1	NG11078
12	61	335	29	-0.150325	0.357124	24	-0.159087	0.292997	6425783	7654709	0.590198	3	1	NG11078
12	97	340	20	-0.149353	0.437259	24	-0.159087	0.292997	56420874	57624967	0.590198	3	1	NG11078
12	87	1073	116	-0.15434	0.286963	24	-0.159087	0.292997	47711700	53468763	0.590198	3	1	NG11078
12	78	28	2	-0.155461	-0.0276281	25	-0.159087		19413341	20699612	0.361832	3		NG11078
12	91	55	0	-0.19685	0	25	-0.159087		54337324	54549991	0.361832	3		NG11078
12	71	76	13	-0.119088	0.280818	25	-0.159087		10849384	12099108	0.361832	3		NG11078
12	95	245	12	-0.124716	0.27972	25	-0.159087		55400791	56276015	0.361832	3		NG11078
15	109	1491	103	-0.0842784	2.35751	27	-0.058721	2.53038	20003840	42783511	0.57836	3	0	NG11078
17	121	2720	143	0.146982	3.20451	39	0.159914	3.20451	56996992	81192428	0.590198	3	0	NG11078
17	118	2472	240	-0.0064372	2.5731	30	-0.0063576	2.56941	156366	18400367	0.586612	3	0	NG11078
17	120	3550	210	-0.00653778	2.56381	30	-0.0063576	2.56941	18582774	56995570	0.586612	3	0	NG11078
19	124	10593	1292	-0.161945	0.0263699	22	-0.159087	0.0271918	281360	58586356	0.290037	3	1	NG11078
1	1	7104	810	0.0984748	0.0101348	16	0.0998328	0.00370691	778183	57023553	0.116834	3	1	NG2504-1
2	10	2430	273	0.0978817	-0.0078833	16	0.0998328	0.00370691	215344785	241253466	0.116834	3	1	NG2504-1
7	19	411	52	0.11762	0.00152225	16	0.0998328	0.00370691	32902	4925564	0.116834	3	1	NG2504-1
7	21	2718	380	0.0974742	-0.00405082	16	0.0998328	0.00370691	127391462	159109927	0.116834	3	1	NG2504-1
11	27	2266	233	0.13151	0.0276875	16	0.0998328	0.00370691	110457021	134382707	0.116834	3	1	NG2504-1
12	28	1352	175	0.112409	-0.00477957	16	0.0998328	0.00370691	157100	8938016	0.116834	3	1	NG2504-1
12	30	2521	263	0.127133	0.00336009	16	0.0998328	0.00370691	47711700	58885874	0.116834	3	1	NG2504-1
14	34	1311	198	0.133761	-0.00483023	16	0.0998328	0.00370691	19037162	24857132	0.116834	3	1	NG2504-1
20	46	4898	531	0.0863759	0.00121764	16	0.0998328	0.00370691	87623	62964443	0.116834	3	1	NG2504-1
22	48	4284	571	0.0720732	0.00359603	16	0.0998328	0.00370691	16387753	50782271	0.116834	3	1	NG2504-1
1	2	5816	670	0.0937753	0.001282	20	0.0869309	0.00394851	1716281	46867929	0.0937494	3	1	NG2504-1R
5	13	729	101	0.0971739	0.00208937	20	0.0869309	0.00394851	889571	17353928	0.0937494	3	1	NG2504-1R
6	17	47	1	0.0811739	-0.0606792	21	0.0869309		292474	1312699	0.118833	3		NG2504-1R
9	26	3110	300	0.111264	0.00333842	20	0.0869309	0.00394851	113362243	138043688	0.0937494	3	1	NG2504-1R
12	37	3239	337	0.104415	0.00907734	20	0.0869309	0.00394851	101193740	132900313	0.0937494	3	1	NG2504-1R
19	65	253	49	0.167653	0.0419202	22	0.167653	0.0419202	54874420	55668786	0.230518	3	1	NG2504-1R
19	53	564	71	0.117223	-0.00529299	20	0.0869309	0.00394851	9764864	11597546	0.0937494	3	1	NG2504-1R
19	57	793	28	0.085128	0.0113299	20	0.0869309	0.00394851	29208099	36151660	0.0937494	3	1	NG2504-1R
19	59	1120	96	0.0557981	0.053356	20	0.0869309	0.00394851	37891688	42410457	0.0937494	3	1	NG2504-1R
19	55	1674	236	0.0485365	0.0120349	20	0.0869309	0.00394851	12551352	19711317	0.0937494	3	1	NG2504-1R
19	61	1715	207	0.11084	-0.0168778	20	0.0869309	0.00394851	44479350	51745958	0.0937494	3	1	NG2504-1R
19	51	1909	284	0.119352	0.00491126	20	0.0869309	0.00394851	281555	8876327	0.0937494	3	1	NG2504-1R
21	69	2283	375	0.0677265	0.000325323	20	0.0869309	0.00394851	10397846	46664392	0.0937494	3	1	NG2504-1R
22	70	4288	571	0.0777033	0.00613477	20	0.0869309	0.00394851	16387753	50782271	0.0937494	3	1	NG2504-1R
1	4	80	4	0.189463	-0.0365768	17	0.211842		248239713	248858642	0.186157	3		NG2504-5
1	2	4980	544	0.118166	0.00103366	13	0.125611	0.00107442	7249671	47251217	0.119388	3	1	NG2504-5
4	13	449	58	0.111137	0.00997645	13	0.125611	0.00107442	182324032	190110225	0.119388	3	1	NG2504-5
5	14	619	63	0.133194	0.0201804	14	0.125611	0.0949163	58493	14270946	0.186157	3	1	NG2504-5
5	16	3135	356	0.142724	4.1974e-05	13	0.125611	0.00107442	139364499	180902359	0.119388	3	1	NG2504-5
7	20	404	58	0.214511	0.0340779	16	0.211842	0.0340779	31226	4832241	0.186157	3	1	NG2504-5
7	22	1616	190	0.138012	-0.0092234	13	0.125611	0.00107442	138671975	159109876	0.119388	3	1	NG2504-5
12	38	596	72	0.162233	-0.0166335	13	0.125611	0.00107442	157100	6329900	0.119388	3	1	NG2504-5
12	42	2282	182	0.109254	0.0149547	13	0.125611	0.00107442	108889614	133204441	0.119388	3	1	NG2504-5
21	61	35	4	0.133852	0.0434408	15	0.125611		10397844	14375632	0.186157	3		NG2504-5
22	64	4093	552	0.121945	0.00233771	13	0.125611	0.00107442	16387753	50778024	0.119388	3	1	NG2504-5
X	66	2665	163	0.12387	0.117095	14	0.125611	0.0949163	8587902	68784490	0.186157	3	1	NG2504-5
2	14	1183	108	0.118746	0.00288536	32	0.110234	0.010625	70293547	97113819	0.182191	3	1	NG2586-1
3	27	892	110	0.106569	0.00384021	32	0.110234	0.010625	183037421	197024410	0.182191	3	1	NG2586-1
4	32	167	2	0.0991435	0.0190551	33	0.110234		185470900	190110225	0.166279	3		NG2586-1
5	33	672	68	0.10896	0.0120579	32	0.110234	0.010625	143082	32091160	0.182191	3	1	NG2586-1
12	61	131	7	0.15558	-0.0115916	35	0.179654		157099	1784122	0.197364	3		NG2586-1
14	73	15	0	0.152348	0	35	0.179654		24505584	24634203	0.197364	3		NG2586-1
14	71	388	40	0.0854909	-0.00486838	32	0.110234	0.010625	19130836	22320163	0.182191	3	1	NG2586-1
19	110	877	117	0.112035	0.0258805	32	0.110234	0.010625	53795911	58570439	0.182191	3	1	NG2586-1
12	55	2379	320	0.219452	0.0375249	32	0.219452	0.0375249	66973	24834756	0.213789	3	1	NG3147-2
9	55	132	15	0.399899	0.477163	40	0.374759	0.477163	137552503	138220933	0.535484	3	1	NGB3
1	1	6066	617	0.190199	0.0005057	47	0.190199	0.0005057	16542	48247534	0.240581	4	2	BAH-030
1	3	2720	272	0.129977	0.00834938	46	0.139376	0.00957822	149721619	167431764	0.195991	4	2	BAH-030
3	14	2759	264	0.349243	0.0063541	50	0.34567	0.00830089	37417360	53497144	0.380684	4	2	BAH-030
6	29	3759	587	0.108771	0.0100733	46	0.139376	0.00957822	26017447	44361811	0.195991	4	2	BAH-030
9	44	4366	550	0.0532055	0.00832221	44	0.0221843	0.00778612	113161448	137952263	0.11361	4	2	BAH-030
11	54	3040	296	0.64194	0.00405725	51	0.64194	0.00405725	60703408	73653087	0.658903	4	2	BAH-030
14	68	870	141	0.330868	0.0109135	50	0.34567	0.00830089	22589224	24819006	0.380684	4	2	BAH-030
16	77	436	83	0.237595	0.0056623	48	0.237595	0.0056623	60642	768643	0.282014	4	2	BAH-030
17	84	2045	327	0.146933	0.00106486	46	0.139376	0.00957822	70175135	81194195	0.195991	4	2	BAH-030
19	90	6013	832	0.155526	0.0130275	46	0.139376	0.00957822	29208130	51824531	0.195991	4	2	BAH-030
19	88	6972	1036	0.0226932	0.00758248	44	0.0221843	0.00778612	204759	19663114	0.11361	4	2	BAH-030
1	6	776	71	0.271124	0.00657135	41	0.248058	0.00477097	158356545	166991508	0.520451	4	2	NG11078
1	8	999	94	0.268259	0.00137349	41	0.248058	0.00477097	200988563	209623853	0.520451	4	2	NG11078
1	4	1103	70	0.238972	0.0101525	41	0.248058	0.00477097	109164578	146019740	0.520451	4	2	NG11078
2	10	205	26	0.254035	0.0778631	41	0.248058	0.00477097	41686	8813198	0.520451	4	2	NG11078
2	20	807	67	0.275093	-0.00390376	41	0.248058	0.00477097	24838538	31398609	0.520451	4	2	NG11078
2	22	1067	86	0.2367	0.0134607	41	0.248058	0.00477097	70289409	88692009	0.520451	4	2	NG11078
2	26	1375	177	0.269925	0.000521415	41	0.248058	0.00477097	222623734	241253466	0.520451	4	2	NG11078
2	24	6620	637	0.243118	0.00977033	41	0.248058	0.00477097	88786418	216205079	0.520451	4	2	NG11078
2	18	91	9	0.159896	-0.000354824	40	0.159914		23977035	24793960	0.434644	4		NG11078
2	14	99	6	0.127659	-0.0140377	40	0.159914		11625257	15630844	0.434644	4		NG11078
3	30	51	13	0.0451998	0.0118462	34	0.0422215		195770303	195883240	0.274855	4		NG11078
7	44	2011	252	0.0424552	0.00257918	33	0.0422215	0.00257918	127391462	152183176	0.320885	4	2	NG11078
11	51	2278	189	0.250539	-0.0111896	41	0.248058	0.00477097	179361	31370815	0.520451	4	2	NG11078
11	53	3897	249	0.241538	-0.00790432	41	0.248058	0.00477097	34071906	80653486	0.520451	4	2	NG11078
12	89	42	3	0.0204733	0.0784012	34	0.0422215		53501512	54002535	0.274855	4		NG11078
14	104	59	5	0.172426	0.613353	40	0.159914		20722147	21088862	0.434644	4		NG11078
16	117	1930	220	-0.0117507	-0.00181363	31	-0.0063576	-0.00181363	68245376	90106569	0.262489	4	2	NG11078
21	126	1834	199	-0.000439368	0.0836143	32	-0.0063576	0.0836143	10413734	46664370	0.280914	4	2	NG11078
17	45	15	3	0.392876	0.0352975	25	0.392876		161405	519901	0.297439	4		NG2504-1R
17	47	1386	192	0.237516	-0.0110869	23	0.237516	-0.0110869	73247158	81191330	0.169733	4	2	NG2504-1R
19	67	123	17	0.31525	0.215785	24	0.31525	0.215785	58052522	58586356	0.29563	4	1	NG2504-1R
2	9	465	69	0.293192	-0.00986325	18	0.293192	-0.00986325	237334565	241253466	0.186157	4	2	NG2504-5
1	1	3570	297	0.247589	0.0132971	36	0.247589	0.0132971	778183	46818723	0.197364	4	2	NG2586-1
2	10	149	11	0.252874	0.00442119	37	0.247589		41647	8733507	0.197364	4		NG2586-1
3	23	1629	137	0.283353	0.0109634	38	0.302785	0.00247929	37386276	53858803	0.197364	4	2	NG2586-1
3	21	662	80	0.181237	0.00146678	34	0.179654	0.0115578	319825	15075615	0.146596	4	2	NG2586-1
4	30	667	61	0.18705	0.0083716	34	0.179654	0.0115578	85992	10443817	0.146596	4	2	NG2586-1
5	35	2336	191	0.172915	0.00975633	34	0.179654	0.0115578	135008076	180902359	0.146596	4	2	NG2586-1
9	48	233	12	0.247241	0.101039	37	0.247589		34379694	36052308	0.197364	4		NG2586-1
14	79	315	77	0.208824	0.0537696	34	0.179654	0.0115578	104034090	106874913	0.146596	4	2	NG2586-1
16	87	675	53	0.29106	-0.0293015	38	0.302785	0.00247929	22146315	31499289	0.197364	4	2	NG2586-1
16	89	1998	205	0.274245	0.00886223	38	0.302785	0.00247929	53704182	90104648	0.197364	4	2	NG2586-1
17	94	295	19	0.179478	-0.030183	34	0.179654	0.0115578	50696123	58565808	0.146596	4	2	NG2586-1
19	100	1694	158	0.169489	-0.00752391	34	0.179654	0.0115578	281360	11597546	0.146596	4	2	NG2586-1
20	111	2966	247	0.190384	0.0194954	34	0.179654	0.0115578	87755	62964284	0.146596	4	2	NG2586-1
2	18	259	17	0.372629	-0.0086399	39	0.374759	-0.0086399	219279811	219640894	0.245162	4	2	NGB3
9	54	3988	415	0.668669	0.388474	42	0.668669	0.388474	113207204	137552211	0.53487	4	1	NGB3
9	53	1835	204	0.47662	0.398272	41	0.480393	0.3823	90888511	113206431	0.470377	4	1	NGB3
18	88	320	61	0.51558	0.326824	41	0.480393	0.3823	166862	5003024	0.470377	4	1	NGB3
7	33	924	106	0.272814	0.0489003	49	0.278836	0.0207891	98190927	102749250	0.211361	5	2	BAH-030
8	41	1468	182	0.284222	0.00303277	49	0.278836	0.0207891	132866897	144932474	0.211361	5	2	BAH-030
22	95	839	131	0.267382	0.0216122	49	0.278836	0.0207891	16387642	21031823	0.211361	5	2	BAH-030
1	5	1834	144	0.37017	0.0355087	44	0.37772	0.0234001	146020223	158355993	0.444278	5	2	NG11078
1	3	436	48	0.13278	0.00566991	37	0.159914	0.0196287	98661875	109161996	0.286402	5	2	NG11078
1	1	6863	692	0.162625	0.0253338	37	0.159914	0.0196287	629963	68183522	0.286402	5	2	NG11078
1	7	2029	196	0.0921448	-0.00185677	35	0.0927069	0.0115339	166993997	200988284	0.251944	5	2	NG11078
1	9	2464	299	0.113683	0.00537715	35	0.0927069	0.0115339	209625860	248858462	0.251944	5	2	NG11078
2	25	634	60	0.40524	-0.00602094	44	0.37772	0.0234001	216259654	222619606	0.444278	5	2	NG11078
2	12	219	21	0.142557	0.00920425	37	0.159914	0.0196287	8882473	11585100	0.286402	5	2	NG11078
2	21	1798	129	0.155216	-0.00120503	37	0.159914	0.0196287	31403179	70288042	0.286402	5	2	NG11078
2	16	233	21	0.110511	0.03072	35	0.0927069	0.0115339	16552933	23895835	0.251944	5	2	NG11078
4	32	984	123	0.301862	0.0554741	43	0.30164	0.0292804	85998	10443817	0.387364	5	2	NG11078
4	33	4760	487	0.172508	0.0576351	38	0.159914	0.0576351	10444541	151588825	0.373516	5	2	NG11078
7	43	6719	667	-0.0594183	0.00854783	26	-0.058721	0.0154732	31273	127377191	0.155112	5	2	NG11078
11	55	1547	140	0.300985	0.00376652	43	0.30164	0.0292804	112214843	134383910	0.387364	5	2	NG11078
11	54	1242	73	0.143614	0.00894302	37	0.159914	0.0196287	82732630	112213728	0.286402	5	2	NG11078
14	102	182	40	0.0694356	-0.021516	35	0.0927069	0.0115339	19023321	20641390	0.251944	5	2	NG11078
14	106	826	84	0.115078	0.0562966	35	0.0927069	0.0115339	21225551	24819021	0.251944	5	2	NG11078
14	108	968	104	0.105149	0.0303617	35	0.0927069	0.0115339	98716315	106874896	0.251944	5	2	NG11078
14	107	3651	358	-0.0399843	0.029113	26	-0.058721	0.0154732	24857008	96881303	0.155112	5	2	NG11078
16	115	519	20	-0.026834	0.00261023	26	-0.058721	0.0154732	58543496	68221317	0.155112	5	2	NG11078
16	111	4859	499	-0.0397632	-0.000371186	26	-0.058721	0.0154732	61249	57967096	0.155112	5	2	NG11078
20	125	4279	430	-0.0870155	0.0335741	26	-0.058721	0.0154732	87755	62964263	0.155112	5	2	NG11078
10	30	1920	280	0.374263	0.252404	19	0.37104	0.252404	80462	37217928	0.186157	5	1	NG2504-5
10	32	308	1	0.374844	0.0248975	21	0.37104		128125583	133641550	0.186157	5		NG2504-5
13	44	454	57	0.357131	0.0225115	20	0.37104	0.0144344	109127304	114132408	0.186157	5	2	NG2504-5
21	63	921	136	0.365044	0.00946079	20	0.37104	0.0144344	39451976	46664370	0.186157	5	2	NG2504-5
2	12	629	60	0.343095	-0.011313	39	0.366436	0.00574259	24758024	31580636	0.197364	5	3	NG2586-1
3	25	537	62	0.368	0.0205627	39	0.366436	0.00574259	122910230	130405690	0.197364	5	2	NG2586-1
6	37	1574	144	0.379009	-0.000496237	39	0.366436	0.00574259	25983269	44393572	0.197364	5	3	NG2586-1
8	46	647	64	0.386915	0.00718641	39	0.366436	0.00574259	125357283	145054010	0.197364	5	2	NG2586-1
11	60	1427	138	0.319701	-0.00750375	38	0.302785	0.00247929	111284179	134374955	0.197364	5	3	NG2586-1
11	56	694	27	0.382656	0.0449356	39	0.366436	0.00574259	179451	6795561	0.197364	5	2	NG2586-1
16	85	773	62	0.338008	-0.0240968	39	0.366436	0.00574259	62736	8796118	0.197364	5	3	NG2586-1
17	92	1322	123	0.302534	0.00283994	38	0.302785	0.00247929	38322306	49703310	0.197364	5	2	NG2586-1
17	90	2490	233	0.323424	0.00712306	38	0.302785	0.00247929	161405	29636735	0.197364	5	2	NG2586-1
19	102	899	79	0.308293	-0.00780643	38	0.302785	0.00247929	12609210	19668989	0.197364	5	3	NG2586-1
19	106	844	73	0.353988	0.0216794	39	0.366436	0.00574259	37894987	43802330	0.197364	5	2	NG2586-1
22	114	2435	255	0.310418	0.00278885	38	0.302785	0.00247929	16390165	50778024	0.197364	5	2	NG2586-1
X	83	1523	80	0.502124	0.449056	33	0.502124	0.449056	2425207	44235320	0.274064	5	1	NG3147-2
1	5	33	2	1.00984	-0.0565129	52	1.02512		248638653	248858642	0.658903	6		BAH-030
13	64	15	3	1.04039	4.81497	52	1.02512		25017711	25171501	0.658903	6		BAH-030
4	34	1225	124	0.241933	0.157941	42	0.248058	0.157941	151629726	190026296	0.324458	6	2	NG11078
X	65	284	18	0.457425	0.293798	22	0.457425	0.293798	284258	8585242	0.186157	6	1	NG2504-5
1	7	788	68	0.445611	0.0138461	40	0.432998	0.0096974	200891654	210464645	0.197364	6	3	NG2586-1
1	5	1968	185	0.438617	0.0135538	40	0.432998	0.0096974	149813508	167704680	0.197364	6	3	NG2586-1
2	16	446	38	0.502498	-0.033738	42	0.479323	0.00254205	215344749	222558892	0.197364	6	3	NG2586-1
2	20	89	5	0.493548	0.0893628	43	0.479323		240463419	241253466	0.197364	6		NG2586-1
11	58	1780	67	0.465546	0.0123237	42	0.479323	0.00254205	60798451	82850297	0.197364	6	3	NG2586-1
12	68	1555	124	0.436019	0.14753	41	0.432998	0.14753	108196188	132816704	0.197364	6	2	NG2586-1
17	98	792	99	0.4764	0.0126976	42	0.479323	0.00254205	73252638	81191266	0.197364	6	3	NG2586-1
19	108	972	85	0.416381	-0.00217119	40	0.432998	0.0096974	44512058	51746689	0.197364	6	3	NG2586-1
21	113	577	67	0.498385	-0.00224827	42	0.479323	0.00254205	39597970	46664370	0.197364	6	3	NG2586-1
12	81	13	0	0.853766	0	45	0.853766		25119264	25194846	0.58093	7		NG11078
12	98	88	1	0.929674	1.6385	46	0.929674		57625196	57803650	0.58093	7		NG11078
2	5	621	84	0.560625	0.254885	23	0.560625	0.254885	41509	16588000	0.186157	7	2	NG2504-5
1	9	146	20	0.525516	0.0442556	44	0.525516	0.0442556	247308450	248858462	0.197364	7	3	NG2586-1
12	62	507	27	0.578065	0.0147871	45	0.568162	0.0115458	1786042	7306685	0.197364	7	3	NG2586-1
17	96	197	18	0.607057	0.0652375	46	0.620457	0.0272533	62612394	64323758	0.197364	7	3	NG2586-1
19	104	238	24	0.56593	0.00805188	45	0.568162	0.0115458	34943744	36194255	0.197364	7	3	NG2586-1
11	37	2308	4	0.697917	1.49638	25	0.714308		100666753	134382707	0.186157	8		NG2504-5
X	67	3146	7	0.63342	1.31382	24	0.63342		68784866	155228372	0.186157	8		NG2504-5
1	3	278	20	0.626223	0.0182739	46	0.620457	0.0272533	109066168	111756683	0.197364	8	3	NG2586-1
7	42	469	52	0.615211	0.0151546	46	0.620457	0.0272533	142257684	151349249	0.197364	8	4	NG2586-1
9	51	172	11	0.651607	-0.010117	47	0.620457		113373687	114638639	0.197364	8		NG2586-1
16	116	9	0	1.16738	0	47	1.16738		68230629	68239992	0.58093	9		NG11078
11	33	1668	4	0.737254	0.626262	25	0.714308		179451	16826260	0.186157	9		NG2504-5
12	66	1251	98	0.740108	0.124918	48	0.744283	0.124918	49526116	57829483	0.197364	9	3	NG2586-1
14	72	439	9	0.758792	-0.00957215	49	0.744283		22422803	24442802	0.197364	9		NG2586-1
7	35	11	1	1.75246	-0.0499886	53	1.75246		106284679	106869488	0.658903	10		BAH-030
12	62	21	0	1.31942	0	48	1.31942		7665848	7752587	0.58093	10		NG11078
12	77	31	1	1.41643	21.7238	49	1.40367		18699988	19369724	0.58093	10		NG11078
16	114	13	0	1.39092	0	49	1.40367		58528748	58541393	0.58093	10		NG11078
1	1	676	0	0.841664	0	26	0.841664		69496	7091339	0.186157	10		NG2504-5
2	17	16	0	1.47516	0	50	1.47516		23901044	23971576	0.58093	11		NG11078
2	23	32	0	1.49283	0	50	1.47516		88698296	88784810	0.58093	11		NG11078
12	94	14	5	1.51729	4.88824	50	1.47516		55247291	55365814	0.58093	11		NG11078
16	112	46	0	1.45773	0	50	1.47516		57978014	58081530	0.58093	11		NG11078
12	64	239	31	0.926382	0.20609	50	0.926382	0.20609	47710963	49351484	0.197364	11	3	NG2586-1
2	15	17	0	1.55062	0	51	1.55124		15941193	16033487	0.58093	12		NG11078
2	19	27	0	1.55991	0	51	1.55124		24805924	24838191	0.58093	12		NG11078
2	13	29	0	1.55124	0	51	1.55124		11585737	11621183	0.58093	12		NG11078
12	58	23	0	1.65244	0	52	1.66596		4274064	4444166	0.58093	12		NG11078
12	85	9	2	1.67947	4.54826	52	1.66596		41555652	42097996	0.58093	13		NG11078
2	11	13	0	1.79809	0	53	1.79809		8818582	8877293	0.58093	14		NG11078
17	93	145	13	1.13086	-0.00698727	51	1.13086		49706240	50691125	0.197364	14		NG2586-1
18	86	9	3	2.36057	-0.00997555	54	2.36057		46969184	47035145	0.658903	16		BAH-030
4	21	10	1	2.43861	-0.071716	55	2.43861		152974901	153276082	0.658903	17		BAH-030
12	92	19	1	3.77659	27.6996	54	3.77659		54561540	54632329	0.58093	59		NG11078
12	67	14	0	3.78581	0	54	3.77659		10185274	10388969	0.58093	60		NG11078
12	65	26	1	4.21699	19.2399	55	4.24936		9154777	9293905	0.58093	81		NG11078
12	56	34	5	4.24936	19.793	55	4.24936		157099	243718	0.58093	83		NG11078
12	74	13	2	4.33662	22.8527	56	4.33662		14806140	14885854	0.58093	88		NG11078
12	60	21	2	4.53797	22.3075	57	4.53797		6341779	6409957	0.58093	102		NG11078
2	12	2916	369	-0.109141	0.0183756	41	-0.120817	0.0103413	215344749	241253466	1	2	1	BAH-030
4	17	834	127	-0.170242	0.0111093	40	-0.172059	0.0112886	442063	3532175	1	2	1	BAH-030
4	19	741	104	-0.0775437	-0.00201975	42	-0.0775437	-0.00201975	3902391	11399793	1	2	1	BAH-030
5	27	4411	532	-0.214285	0.00882072	39	-0.221185	0.0159435	132737472	180902536	1	2	1	BAH-030
7	39	1502	172	-0.167373	0.00678123	40	-0.172059	0.0112886	142667316	159109927	1	2	1	BAH-030
11	55	691	102	-0.16301	0.0249092	40	-0.172059	0.0112886	73656043	82733710	1	2	1	BAH-030
11	49	194	24	-0.128919	-0.00802899	41	-0.120817	0.0103413	121478	502115	1	2	1	BAH-030
11	51	1644	306	-0.0279195	0.0171387	43	-0.0279195	0.0171387	532472	6795698	1	2	1	BAH-030
16	79	8854	574	-0.132464	0.00359277	41	-0.120817	0.0103413	785969	90178000	1	2	1	BAH-030
19	92	1815	324	-0.0951227	0.0142187	41	-0.120817	0.0103413	53795991	58572521	1	2	1	BAH-030
22	97	4861	668	-0.221284	0.021374	39	-0.221185	0.0159435	21388395	50782271	1	2	1	BAH-030
X	102	661	54	-0.193288	0.00773985	40	-0.172059	0.0112886	153058199	155236435	1	2	1	BAH-030
1	5	4485	511	-0.0548584	0.00682523	13	-0.0713562	0.0051702	200048438	248858642	1	2	1	NG2504-1
1	3	6458	778	0.0300005	0.00633107	15	0.034353	0.00594466	108713399	183975111	1	2	1	NG2504-1
2	6	2128	206	0.031647	0.0111173	15	0.034353	0.00594466	41720	31868504	1	2	1	NG2504-1
3	11	13625	1490	-0.124123	-0.00449423	11	-0.124726	-0.00184364	319804	197955702	1	2	1	NG2504-1
5	15	4223	391	-0.00592956	0.0310014	14	-0.0197669	0.00700594	131959528	180902359	1	2	1	NG2504-1
5	13	1355	166	0.0179387	-0.0178906	15	0.034353	0.00594466	30434	35070117	1	2	1	NG2504-1
6	18	1619	256	0.0192734	0.00163135	15	0.034353	0.00594466	147382977	170583760	1	2	1	NG2504-1
6	16	3926	505	0.0380265	0.0161425	15	0.034353	0.00594466	292474	44376927	1	2	1	NG2504-1
9	23	8985	972	-0.078271	0.00211882	13	-0.0713562	0.0051702	52492	138233847	1	2	1	NG2504-1
10	24	9238	1237	-0.0731339	0.00895318	13	-0.0713562	0.0051702	80759	133659662	1	2	1	NG2504-1
11	25	8231	939	-0.0234526	0.0052604	14	-0.0197669	0.00700594	179475	82825095	1	2	1	NG2504-1
12	32	3267	338	0.0469116	0.00328726	15	0.034353	0.00594466	101193740	133204577	1	2	1	NG2504-1
14	36	3931	521	-0.0288989	0.0213339	14	-0.0197669	0.00700594	61832054	106875122	1	2	1	NG2504-1
15	37	7884	977	-0.0688603	0.00326074	13	-0.0713562	0.0051702	20003859	101976055	1	2	1	NG2504-1
16	38	8112	888	-0.038633	0.00950999	14	-0.0197669	0.00700594	61738	90106516	1	2	1	NG2504-1
17	39	11394	930	-0.00284473	-0.00447405	14	-0.0197669	0.00700594	161405	81191330	1	2	1	NG2504-1
18	40	3758	441	-0.147273	-0.00560378	11	-0.124726	-0.00184364	47492	77436826	1	2	1	NG2504-1
19	43	4409	469	-0.108161	0.0107223	11	-0.124726	-0.00184364	24162378	51877397	1	2	1	NG2504-1
19	41	4710	663	-0.131527	0.0144078	12	-0.124726	0.0144078	281555	19680055	1	2	1	NG2504-1
19	45	928	138	-0.0814841	-0.00205422	13	-0.0713562	0.0051702	54875434	58586356	1	2	1	NG2504-1
21	47	2283	375	-0.0267366	-0.0122012	14	-0.0197669	0.00700594	10397846	46664392	1	2	1	NG2504-1
1	1	309	45	0.00231361	0.0120784	18	-0.033105	0.00128036	778183	1714174	1	2	1	NG2504-1R
1	3	15777	1787	-0.0387597	0.000989143	18	-0.033105	0.00128036	46873441	248858642	1	2	1	NG2504-1R
2	5	8786	833	-0.130283	0.00984197	16	-0.121695	0.00307667	86111251	209180050	1	2	1	NG2504-1R
2	4	5741	594	-0.00700511	-0.00475482	18	-0.033105	0.00128036	41720	86111126	1	2	1	NG2504-1R
2	6	2818	298	0.0212299	-0.00881336	19	0.0247261	0.00460351	209180160	241253466	1	2	1	NG2504-1R
3	7	13529	1482	-0.0313766	-0.00493227	18	-0.033105	0.00128036	319804	197142647	1	2	1	NG2504-1R
4	11	6148	718	-0.135428	-0.00274097	16	-0.121695	0.00307667	69647069	190110342	1	2	1	NG2504-1R
4	9	3490	462	-0.0574055	0.0048614	18	-0.033105	0.00128036	85813	68496764	1	2	1	NG2504-1R
5	14	5419	658	-0.103948	0.00565234	16	-0.121695	0.00307667	17354172	131744596	1	2	1	NG2504-1R
5	15	4124	379	0.0380338	0.00496257	19	0.0247261	0.00460351	131954186	179967027	1	2	1	NG2504-1R
6	19	10540	1374	-0.0394702	0.00540566	18	-0.033105	0.00128036	10398474	170583760	1	2	1	NG2504-1R
7	20	3627	472	0.00173333	-0.00143393	18	-0.033105	0.00128036	32902	56290106	1	2	1	NG2504-1R
7	22	7114	812	-0.0248106	0.0054162	18	-0.033105	0.00128036	65689350	159109927	1	2	1	NG2504-1R
8	23	7818	785	-0.0538063	-0.00164843	18	-0.033105	0.00128036	240970	145065585	1	2	1	NG2504-1R
9	25	4069	478	-0.107083	0.00257724	16	-0.121695	0.00307667	33926769	113360392	1	2	1	NG2504-1R
10	28	9244	1237	-0.0514209	0.00418432	18	-0.033105	0.00128036	80759	133659662	1	2	1	NG2504-1R
11	29	4133	540	-0.0172997	0.00210325	18	-0.033105	0.00128036	179475	48345917	1	2	1	NG2504-1R
11	33	2265	233	0.0176107	0.0210036	19	0.0247261	0.00460351	110462517	134454200	1	2	1	NG2504-1R
11	31	3639	295	0.0365625	-0.00531096	19	0.0247261	0.00460351	57182217	79401933	1	2	1	NG2504-1R
12	36	2302	265	-0.127471	-0.0050135	16	-0.121695	0.00307667	57946881	101190432	1	2	1	NG2504-1R
12	35	3402	385	0.0129141	0.000168159	19	0.0247261	0.00460351	29536224	57945827	1	2	1	NG2504-1R
13	39	4571	520	-0.0772661	0.000447549	17	-0.0772661	0.000447549	19025986	114324995	1	2	1	NG2504-1R
14	41	6897	863	0.0161253	0.00912421	19	0.0247261	0.00460351	20143856	105601621	1	2	1	NG2504-1R
15	43	7890	978	-0.0153593	0.00428689	18	-0.033105	0.00128036	20003859	101976055	1	2	1	NG2504-1R
16	44	8116	889	0.0286611	0.00795567	19	0.0247261	0.00460351	61738	90106516	1	2	1	NG2504-1R
17	46	9994	735	0.0264617	0.00130079	19	0.0247261	0.00460351	521778	73245050	1	2	1	NG2504-1R
18	48	726	83	-0.063686	0.0204655	18	-0.033105	0.00128036	47492	11148495	1	2	1	NG2504-1R
18	50	2967	341	-0.0221819	-0.00617039	18	-0.033105	0.00128036	12211648	77436826	1	2	1	NG2504-1R
19	63	352	46	-0.134417	-0.0115411	16	-0.121695	0.00307667	53773148	54698388	1	2	1	NG2504-1R
1	3	13383	1468	-0.031445	0.00200105	9	-0.0333072	0.0031186	47251488	248239300	1	2	1	NG2504-5
2	8	1742	198	0.025881	0.000940552	11	0.0156344	0.00154776	215338949	237325714	1	2	1	NG2504-5
2	6	6984	651	0.0153335	-0.00035106	11	0.0156344	0.00154776	17284510	131533339	1	2	1	NG2504-5
3	10	11690	1161	-0.0254254	0.00567953	9	-0.0333072	0.0031186	319839	197960381	1	2	1	NG2504-5
4	11	1085	156	0.0800389	0.00889732	12	0.0647114	0.000844468	68929	10116699	1	2	1	NG2504-5
6	19	1926	203	0.0649438	0.00824747	12	0.0647114	0.000844468	136344136	170583605	1	2	1	NG2504-5
6	17	3483	472	0.0352143	0.0034111	12	0.0647114	0.000844468	292619	44229258	1	2	1	NG2504-5
7	21	7583	778	-0.0610792	0.00682546	9	-0.0333072	0.0031186	4834635	138663124	1	2	1	NG2504-5
8	24	5650	579	-0.0157057	-0.0024049	9	-0.0333072	0.0031186	17210504	143872309	1	2	1	NG2504-5
9	29	5770	590	0.0597787	-0.000349741	12	0.0647114	0.000844468	41991700	138219333	1	2	1	NG2504-5
10	31	5688	80	0.0428845	0.00650811	12	0.0647114	0.000844468	37219054	128122931	1	2	1	NG2504-5
11	35	2883	66	0.0939353	-0.0256077	12	0.0647114	0.000844468	60700957	77212874	1	2	1	NG2504-5
12	40	2319	168	0.0628521	-0.00906345	12	0.0647114	0.000844468	47710963	57945522	1	2	1	NG2504-5
14	46	1239	170	0.0563049	0.00271708	12	0.0647114	0.000844468	19130873	24632954	1	2	1	NG2504-5
14	48	3354	412	0.0752753	0.00193076	12	0.0647114	0.000844468	64162062	106875122	1	2	1	NG2504-5
15	49	6502	696	0.0417226	-0.00497609	12	0.0647114	0.000844468	20003824	94855721	1	2	1	NG2504-5
16	51	7554	770	0.0818814	-0.00491644	12	0.0647114	0.000844468	61738	90106569	1	2	1	NG2504-5
17	52	7197	815	0.0725368	0.00156751	12	0.0647114	0.000844468	156187	50679736	1	2	1	NG2504-5
18	54	3082	209	0.0213522	-0.00247647	11	0.0156344	0.00154776	47632	77436826	1	2	1	NG2504-5
19	55	4759	628	0.00812574	0.00582383	11	0.0156344	0.00154776	281468	19699269	1	2	1	NG2504-5
19	59	1379	106	0.0750973	0.0118412	12	0.0647114	0.000844468	53569503	58586337	1	2	1	NG2504-5
19	57	4280	536	0.0527736	0.0120408	12	0.0647114	0.000844468	29208099	51873479	1	2	1	NG2504-5
20	60	4470	438	0.094788	-0.000325698	12	0.0647114	0.000844468	87755	62964284	1	2	1	NG2504-5
21	62	1078	147	-0.00868216	-0.00165397	9	-0.0333072	0.0031186	14378325	39428447	1	2	1	NG2504-5
2	19	906	117	-0.0815258	0.0169952	24	-0.0829544	0.00896387	223597664	240317802	1	2	1	NG2586-1
7	41	2387	220	-0.00791028	0.0209162	27	-0.0160754	0.0233666	98193513	142255546	1	2	1	NG2586-1
7	39	2888	203	-0.0139026	0.0272232	27	-0.0160754	0.0233666	32959	77003392	1	2	1	NG2586-1
8	44	1241	149	0.0307252	0.0153449	29	0.0381767	0.0153449	240970	30028857	1	2	1	NG2586-1
10	53	308	36	-0.00925389	0.0132887	27	-0.0160754	0.0233666	86195	7586064	1	2	1	NG2586-1
10	55	4306	405	-0.012848	0.0172327	27	-0.0160754	0.0233666	42523724	133641522	1	2	1	NG2586-1
11	57	2345	209	-0.0332672	0.0368238	27	-0.0160754	0.0233666	6845968	60794140	1	2	1	NG2586-1
14	77	514	56	-0.0957179	-0.0107422	24	-0.0829544	0.00896387	94278664	103762893	1	2	1	NG2586-1
14	75	1504	129	-0.0689136	0.0145869	24	-0.0829544	0.00896387	64137874	94176183	1	2	1	NG2586-1
16	86	849	64	-0.0902735	0.00103695	24	-0.0829544	0.00896387	8801881	22144312	1	2	1	NG2586-1
1	2	4552	396	0.0766737	-0.000571949	28	0.0666926	0.000621662	29149136	83938069	1	2	1	NG3147-2
1	4	7852	854	0.128799	-0.0099084	30	0.112096	-0.00189814	143876084	224952757	1	2	1	NG3147-2
1	6	1131	106	0.157512	-0.0184953	31	0.163194	-0.00224705	228487545	244970455	1	2	1	NG3147-2
2	13	739	128	0.00770959	-0.00383417	25	-0.00060866	0.00513996	233832620	241253466	1	2	1	NG3147-2
2	9	5156	522	0.0927211	-0.000838171	30	0.112096	-0.00189814	43224276	128200201	1	2	1	NG3147-2
2	11	6429	540	0.0999023	-9.77601e-05	30	0.112096	-0.00189814	131600106	232263229	1	2	1	NG3147-2
3	14	12688	1182	0.110162	0.00072937	30	0.112096	-0.00189814	319825	197960381	1	2	1	NG3147-2
4	16	7065	731	0.116651	-0.00235953	30	0.112096	-0.00189814	10021437	186709835	1	2	1	NG3147-2
5	19	7614	792	0.123108	9.69251e-05	30	0.112096	-0.00189814	23521103	176388873	1	2	1	NG3147-2
6	21	11031	1449	0.121322	0.00307498	30	0.112096	-0.00189814	292619	170584594	1	2	1	NG3147-2
7	31	334	36	0.0632588	0.0162561	28	0.0666926	0.000621662	99621585	100436332	1	2	1	NG3147-2
7	33	3717	473	0.08395	0.00727673	28	0.0666926	0.000621662	102616728	159109734	1	2	1	NG3147-2
7	25	397	59	0.165277	-0.0153788	31	0.163194	-0.00224705	45891959	55724127	1	2	1	NG3147-2
7	29	929	99	0.175214	-0.0159194	31	0.163194	-0.00224705	77119588	97970236	1	2	1	NG3147-2
7	23	1648	182	0.176441	-0.0037217	31	0.163194	-0.00224705	7370826	43869502	1	2	1	NG3147-2
8	34	6278	600	0.0941295	-0.00485243	30	0.112096	-0.00189814	240839	140275859	1	2	1	NG3147-2
9	38	6261	708	0.108063	-0.00264902	30	0.112096	-0.00189814	178919	127390647	1	2	1	NG3147-2
9	40	401	36	0.14005	-0.0112496	31	0.163194	-0.00224705	131079306	133375249	1	2	1	NG3147-2
10	46	112	15	-0.0328325	0.151921	25	-0.00060866	0.00513996	85602204	87008666	1	2	1	NG3147-2
10	44	1715	183	0.0770555	0.0100801	28	0.0666926	0.000621662	50726867	79946568	1	2	1	NG3147-2
10	42	2042	296	0.0745254	-0.0036486	28	0.0666926	0.000621662	209970	35605651	1	2	1	NG3147-2
11	50	421	94	-0.0288045	-0.00321047	25	-0.00060866	0.00513996	87150	904911	1	2	1	NG3147-2
11	53	5194	517	0.0088806	0.000282449	25	-0.00060866	0.00513996	45286351	78213824	1	2	1	NG3147-2
11	52	3033	422	0.156018	-0.000237606	31	0.163194	-0.00224705	2313663	45286049	1	2	1	NG3147-2
11	54	3831	428	0.145876	-0.00398584	31	0.163194	-0.00224705	78219332	134387872	1	2	1	NG3147-2
12	57	5609	608	0.0803548	-0.00282407	28	0.0666926	0.000621662	38760831	108853219	1	2	1	NG3147-2
13	59	3995	472	0.0638828	-0.00678939	28	0.0666926	0.000621662	19173851	114325313	1	2	1	NG3147-2
14	62	1352	131	-0.0120612	0.00900728	25	-0.00060866	0.00513996	94174476	106872984	1	2	1	NG3147-2
14	60	2911	369	0.103217	-0.0121464	30	0.112096	-0.00189814	19130873	62708387	1	2	1	NG3147-2
15	63	7911	815	0.0536107	0.000586803	28	0.0666926	0.000621662	20074243	101976032	1	2	1	NG3147-2
16	65	3987	596	0.0392294	0.00364468	28	0.0666926	0.000621662	46604146	88608864	1	2	1	NG3147-2
18	68	3413	429	0.187008	-0.000468156	31	0.163194	-0.00224705	47632	77268853	1	2	1	NG3147-2
20	77	3333	322	-0.0104638	0.0106884	25	-0.00060866	0.00513996	30287431	62964284	1	2	1	NG3147-2
21	79	1260	177	0.160088	0.0161326	31	0.163194	-0.00224705	14373990	41348652	1	2	1	NG3147-2
1	8	536	38	-0.0549324	-0.0523567	9	-0.0326098	-0.054224	185087726	197091899	1	2	1	NGB1
1	14	620	64	-0.0602488	-0.052572	9	-0.0326098	-0.054224	236038309	244859457	1	2	1	NGB1
1	11	1449	190	-0.0228757	-0.0454356	9	-0.0326098	-0.054224	207089459	227254259	1	2	1	NGB1
1	6	2436	267	-0.0471588	-0.0483637	9	-0.0326098	-0.054224	62273526	108634940	1	2	1	NGB1
1	15	392	63	0.00101393	-0.0637213	11	0.0112159	-0.0627765	244860285	248858462	1	2	1	NGB1
1	13	557	51	-0.00047305	-0.066452	11	0.0112159	-0.0627765	229286399	236032428	1	2	1	NGB1
1	10	1153	114	0.0284338	-0.0719793	11	0.0112159	-0.0627765	197736078	207078993	1	2	1	NGB1
1	2	1302	188	0.00406506	-0.0635004	11	0.0112159	-0.0627765	6519400	16618914	1	2	1	NGB1
1	4	5211	490	0.00806189	-0.0642126	11	0.0112159	-0.0627765	16988447	62207553	1	2	1	NGB1
1	7	6287	650	0.00816849	-0.0595471	11	0.0112159	-0.0627765	108648676	184974344	1	2	1	NGB1
1	12	219	39	0.105705	-0.0749082	16	0.0582845	-0.0738104	227264999	229271380	1	2	1	NGB1
1	1	887	115	0.0485071	-0.0698987	16	0.0582845	-0.0738104	69496	6477685	1	2	1	NGB1
2	18	584	89	-0.0150963	-0.0625018	9	-0.0326098	-0.054224	27216650	31823642	1	2	1	NGB1
2	16	1264	154	-0.0172285	-0.052509	9	-0.0326098	-0.054224	41686	26310867	1	2	1	NGB1
2	21	1364	139	-0.0297326	-0.0548234	9	-0.0326098	-0.054224	97183482	118008716	1	2	1	NGB1
2	19	1837	113	-0.0374709	-0.0547112	9	-0.0326098	-0.054224	31868504	61526342	1	2	1	NGB1
2	23	5360	560	-0.0395255	-0.0530282	9	-0.0326098	-0.054224	134551969	215375549	1	2	1	NGB1
2	22	872	69	0.0306007	-0.0511689	11	0.0112159	-0.0627765	118013990	134550558	1	2	1	NGB1
2	25	1281	154	-0.00417939	-0.0611051	11	0.0112159	-0.0627765	221429858	238068262	1	2	1	NGB1
2	20	2316	237	0.00277169	-0.0527822	11	0.0112159	-0.0627765	61533758	97181577	1	2	1	NGB1
2	17	227	21	0.0661119	-0.0711738	16	0.0582845	-0.0738104	26311265	27215747	1	2	1	NGB1
2	26	373	57	0.0771637	-0.0812995	16	0.0582845	-0.0738104	238081747	241253466	1	2	1	NGB1
2	24	739	45	0.0490912	-0.0795378	16	0.0582845	-0.0738104	215376719	221426652	1	2	1	NGB1
3	27	274	19	-0.0675489	-0.0367811	9	-0.0326098	-0.054224	319825	7661516	1	2	1	NGB1
3	35	283	51	-0.053782	-0.0576869	9	-0.0326098	-0.054224	196058457	197960381	1	2	1	NGB1
3	29	1321	150	-0.0176886	-0.0566123	9	-0.0326098	-0.054224	15075499	39089153	1	2	1	NGB1
3	31	3735	461	-0.0242119	-0.053443	9	-0.0326098	-0.054224	52523158	126201939	1	2	1	NGB1
3	33	3905	427	-0.0312076	-0.0540856	9	-0.0326098	-0.054224	130107188	195721185	1	2	1	NGB1
3	28	812	117	0.0347995	-0.0673462	11	0.0112159	-0.0627765	7680126	15074679	1	2	1	NGB1
3	30	2251	177	0.023503	-0.0514696	11	0.0112159	-0.0627765	39091594	52522874	1	2	1	NGB1
3	32	413	45	0.0637245	-0.0649046	16	0.0582845	-0.0738104	126343693	130105608	1	2	1	NGB1
3	34	97	25	0.135338	-0.0383484	18	0.133743	-0.0383484	195725071	196055289	1	2	1	NGB1
4	37	2312	267	-0.0357529	-0.0570615	9	-0.0326098	-0.054224	9386348	69098553	1	2	1	NGB1
4	39	5424	543	-0.036829	-0.0546521	9	-0.0326098	-0.054224	70158523	186237017	1	2	1	NGB1
4	40	136	20	-0.000822417	-0.0548157	11	0.0112159	-0.0627765	186238319	190110225	1	2	1	NGB1
4	36	1154	148	0.0319255	-0.0696161	11	0.0112159	-0.0627765	69019	9385708	1	2	1	NGB1
5	42	5854	637	-0.0279683	-0.0533726	9	-0.0326098	-0.054224	5306488	134996505	1	2	1	NGB1
5	41	336	49	0.0324549	-0.0803168	11	0.0112159	-0.0627765	58304	5303688	1	2	1	NGB1
5	43	3764	374	0.0155909	-0.063421	11	0.0112159	-0.0627765	135007971	180902386	1	2	1	NGB1
6	44	1223	186	-0.0166688	-0.0501258	9	-0.0326098	-0.054224	292658	25811841	1	2	1	NGB1
6	46	6548	760	-0.026239	-0.0556954	9	-0.0326098	-0.054224	46550274	170583760	1	2	1	NGB1
6	45	2740	367	0.0179528	-0.0598918	11	0.0112159	-0.0627765	25812922	46325346	1	2	1	NGB1
7	56	515	56	-0.0161111	-0.0684903	9	-0.0326098	-0.054224	151240619	158934332	1	2	1	NGB1
7	48	1137	137	-0.0397006	-0.06585	9	-0.0326098	-0.054224	5623217	25689796	1	2	1	NGB1
7	52	1368	100	-0.0270262	-0.0616355	9	-0.0326098	-0.054224	102772415	128794854	1	2	1	NGB1
7	50	1664	16	-0.0433607	-0.0524263	10	-0.0326098		77311755	100435580	1	2	1	NGB1
7	54	1449	157	-0.00945012	-0.0633396	11	0.0112159	-0.0627765	129205456	149019155	1	2	1	NGB1
7	49	2855	351	0.0038148	-0.0609026	11	0.0112159	-0.0627765	25689980	77311379	1	2	1	NGB1
7	55	443	57	0.0718773	-0.0771118	16	0.0582845	-0.0738104	149021108	151240373	1	2	1	NGB1
7	47	579	63	0.0732773	-0.0714978	16	0.0582845	-0.0738104	35489	5623094	1	2	1	NGB1
8	58	270	50	-0.0533562	-0.0626556	9	-0.0326098	-0.054224	240839	6532558	1	2	1	NGB1
8	60	397	44	-0.0659507	-0.0536455	9	-0.0326098	-0.054224	14108060	22034457	1	2	1	NGB1
8	62	5177	561	-0.0309879	-0.0534502	9	-0.0326098	-0.054224	24300149	138613963	1	2	1	NGB1
8	61	351	36	0.0336277	-0.0724535	11	0.0112159	-0.0627765	22036457	24294097	1	2	1	NGB1
8	59	379	71	0.0323504	-0.0690688	11	0.0112159	-0.0627765	6562839	14102480	1	2	1	NGB1
8	63	840	87	0.0731522	-0.0811517	16	0.0582845	-0.0738104	138616080	144882256	1	2	1	NGB1
9	83	99	15	-0.0767071	-0.0410507	9	-0.0326098	-0.054224	132271606	132687369	1	2	1	NGB1
9	77	405	49	-0.0165672	-0.0402739	9	-0.0326098	-0.054224	37126425	72007937	1	2	1	NGB1
9	81	488	54	-0.0360848	-0.0591005	9	-0.0326098	-0.054224	108979244	113362243	1	2	1	NGB1
9	79	634	51	-0.0365619	-0.0678882	9	-0.0326098	-0.054224	73475915	86338772	1	2	1	NGB1
9	80	1584	183	0.017949	-0.0575134	11	0.0112159	-0.0627765	86339964	108976992	1	2	1	NGB1
9	84	1198	140	0.0671026	-0.0689388	16	0.0582845	-0.0738104	132725700	138219309	1	2	1	NGB1
9	82	2060	177	0.0465866	-0.0742215	16	0.0582845	-0.0738104	113368445	132264902	1	2	1	NGB1
10	85	3783	472	-0.0185142	-0.0585357	9	-0.0326098	-0.054224	80462	70432874	1	2	1	NGB1
10	87	4575	529	-0.0092097	-0.0576346	11	0.0112159	-0.0627765	72097250	132017109	1	2	1	NGB1
10	86	213	40	0.101608	-0.0703303	16	0.0582845	-0.0738104	70435632	72087068	1	2	1	NGB1
10	88	235	35	0.0836371	-0.0640178	16	0.0582845	-0.0738104	132104916	133366844	1	2	1	NGB1
11	94	1451	192	-0.0339704	-0.0556478	9	-0.0326098	-0.054224	83224835	108917838	1	2	1	NGB1
11	93	711	101	0.0171109	-0.0624988	11	0.0112159	-0.0627765	73420055	83213403	1	2	1	NGB1
11	95	2260	270	0.00975323	-0.0556726	11	0.0112159	-0.0627765	108940364	134383910	1	2	1	NGB1
11	91	4269	600	-0.00426415	-0.0600693	11	0.0112159	-0.0627765	3666626	60898000	1	2	1	NGB1
11	90	819	107	0.0632345	-0.0704375	16	0.0582845	-0.0738104	197310	3666409	1	2	1	NGB1
11	92	2599	264	0.0523694	-0.0713135	16	0.0582845	-0.0738104	60898182	73411295	1	2	1	NGB1
12	97	603	84	-0.0308519	-0.0493792	9	-0.0326098	-0.054224	7141151	10809178	1	2	1	NGB1
12	99	1613	195	-0.0428876	-0.0522569	9	-0.0326098	-0.054224	17400746	47737507	1	2	1	NGB1
12	101	2521	288	-0.048394	-0.0577243	9	-0.0326098	-0.054224	62260390	105513671	1	2	1	NGB1
12	96	1040	138	0.0218142	-0.0620425	11	0.0112159	-0.0627765	157100	7138027	1	2	1	NGB1
12	100	2545	217	0.0207492	-0.0627249	11	0.0112159	-0.0627765	47738011	62235314	1	2	1	NGB1
12	102	2775	392	0.00472055	-0.0655704	11	0.0112159	-0.0627765	106016522	133204441	1	2	1	NGB1
12	98	462	63	-0.00386957	-0.0546188	12	0.0112159	-0.0546188	10809516	17400510	1	2	1	NGB1
13	103	4351	427	-0.0235407	-0.0550312	9	-0.0326098	-0.054224	19026040	114324793	1	2	1	NGB1
14	108	275	59	-0.0420467	-0.0498469	9	-0.0326098	-0.054224	105601281	106875122	1	2	1	NGB1
14	105	2039	220	-0.0371317	-0.0475593	9	-0.0326098	-0.054224	27800596	64177297	1	2	1	NGB1
14	104	1326	164	0.0203606	-0.0564112	11	0.0112159	-0.0627765	19097588	27800387	1	2	1	NGB1
14	106	3195	327	-0.00844727	-0.0587606	11	0.0112159	-0.0627765	64186428	104052116	1	2	1	NGB1
14	107	285	25	0.0894979	-0.0710479	16	0.0582845	-0.0738104	104093582	105600781	1	2	1	NGB1
15	110	2922	214	-0.0293553	-0.0633863	9	-0.0326098	-0.054224	42162266	68187505	1	2	1	NGB1
15	109	1759	199	0.00136493	-0.0672304	11	0.0112159	-0.0627765	20003859	42161765	1	2	1	NGB1
15	111	2851	354	0.00957801	-0.0651084	11	0.0112159	-0.0627765	68187764	101976032	1	2	1	NGB1
16	113	1917	195	-0.0056894	-0.0530408	11	0.0112159	-0.0627765	5044274	28908773	1	2	1	NGB1
16	115	3316	406	0.00154819	-0.067728	11	0.0112159	-0.0627765	46583735	85102343	1	2	1	NGB1
16	116	618	100	0.0565951	-0.0711748	16	0.0582845	-0.0738104	85105452	90106516	1	2	1	NGB1
16	114	733	34	0.0519529	-0.076691	16	0.0582845	-0.0738104	28914410	46581841	1	2	1	NGB1
16	112	1587	183	0.0582535	-0.0777582	16	0.0582845	-0.0738104	61785	5033832	1	2	1	NGB1
17	119	211	15	-0.0817337	-0.0357769	9	-0.0326098	-0.054224	10315635	10706611	1	2	1	NGB1
17	126	391	77	-0.0132306	-0.0546083	9	-0.0326098	-0.054224	46033304	49042470	1	2	1	NGB1
17	124	546	22	-0.0148029	-0.0602014	9	-0.0326098	-0.054224	41817245	43814076	1	2	1	NGB1
17	122	1870	146	-0.0190768	-0.0622938	9	-0.0326098	-0.054224	28759016	40978203	1	2	1	NGB1
17	128	2024	168	-0.0174257	-0.0553384	9	-0.0326098	-0.054224	50675813	73247392	1	2	1	NGB1
17	117	1084	178	0.0279384	-0.067263	11	0.0112159	-0.0627765	156366	5093005	1	2	1	NGB1
17	121	1112	118	0.0359687	-0.0760185	11	0.0112159	-0.0627765	16436781	28758790	1	2	1	NGB1
17	118	1184	173	0.0123005	-0.0697168	11	0.0112159	-0.0627765	5106061	10313125	1	2	1	NGB1
17	120	363	54	-0.00181426	-0.053679	13	0.0112159	-0.053679	10711125	16434820	1	2	1	NGB1
17	127	338	40	0.0863062	-0.0748535	16	0.0582845	-0.0738104	49043424	50675529	1	2	1	NGB1
17	125	455	66	0.0588386	-0.0862688	16	0.0582845	-0.0738104	43815994	46032188	1	2	1	NGB1
17	129	1528	199	0.0398778	-0.0711272	16	0.0582845	-0.0738104	73248577	81192584	1	2	1	NGB1
18	130	3506	395	-0.0190883	-0.0546551	9	-0.0326098	-0.054224	47680	77436884	1	2	1	NGB1
19	132	174	29	-0.0582641	-0.0742348	9	-0.0326098	-0.054224	6454295	7083401	1	2	1	NGB1
19	142	267	40	-0.0703458	-0.048323	9	-0.0326098	-0.054224	55709072	57195304	1	2	1	NGB1
19	134	365	29	-0.0465376	-0.038889	9	-0.0326098	-0.054224	8586963	9854869	1	2	1	NGB1
19	138	993	170	-0.0245346	-0.0583573	9	-0.0326098	-0.054224	51367279	54724551	1	2	1	NGB1
19	133	413	79	0.0338167	-0.0766509	11	0.0112159	-0.0627765	7083750	8586465	1	2	1	NGB1
19	135	5425	656	0.0327611	-0.0709116	11	0.0112159	-0.0627765	9856897	42723922	1	2	1	NGB1
19	141	250	21	0.092941	-0.0832483	16	0.0582845	-0.0738104	55014902	55694874	1	2	1	NGB1
19	143	401	44	0.0427228	-0.0708664	16	0.0582845	-0.0738104	57195453	58586385	1	2	1	NGB1
19	131	1583	248	0.0543168	-0.0753039	16	0.0582845	-0.0738104	281376	6452294	1	2	1	NGB1
19	137	2076	235	0.0446368	-0.0786061	16	0.0582845	-0.0738104	43278963	51366202	1	2	1	NGB1
20	145	836	106	-0.0356123	-0.0665435	9	-0.0326098	-0.054224	4699986	21145499	1	2	1	NGB1
20	144	636	61	0.0200582	-0.0694055	11	0.0112159	-0.0627765	87862	4699920	1	2	1	NGB1
20	147	2892	324	0.0128652	-0.0623283	11	0.0112159	-0.0627765	25919567	61574310	1	2	1	NGB1
20	148	301	58	0.0771403	-0.0750503	16	0.0582845	-0.0738104	61576604	62964284	1	2	1	NGB1
21	149	1342	149	-0.026398	-0.0511784	9	-0.0326098	-0.054224	10413798	41403253	1	2	1	NGB1
21	150	911	183	0.0462309	-0.0688889	16	0.0582845	-0.0738104	41406854	46664392	1	2	1	NGB1
22	151	3876	542	0.0239038	-0.0694608	11	0.0112159	-0.0627765	16387753	45842958	1	2	1	NGB1
22	152	550	65	0.0689735	-0.0812866	16	0.0582845	-0.0738104	45843246	50715829	1	2	1	NGB1
X	155	411	16	-0.0676675	-0.0532	9	-0.0326098	-0.054224	76173469	95584576	1	2	1	NGB1
X	157	1100	54	-0.0657575	-0.0379346	9	-0.0326098	-0.054224	97906968	119014164	1	2	1	NGB1
X	158	1586	109	-0.044564	-0.0446982	9	-0.0326098	-0.054224	119073600	153743105	1	2	1	NGB1
X	154	4022	275	-0.0478515	-0.048044	9	-0.0326098	-0.054224	284258	76173179	1	2	1	NGB1
X	159	320	25	0.0277943	-0.0724021	11	0.0112159	-0.0627765	153743457	154762947	1	2	1	NGB1
1	1	12962	1173	0.0326387	0.00631176	5	0.0134729	0.00582298	69590	248858508	1	2	1	NGB2
2	2	10824	980	-0.00682488	0.00650519	5	0.0134729	0.00582298	41602	241253466	1	2	1	NGB2
3	3	8356	749	0.0155069	-0.00261072	5	0.0134729	0.00582298	319810	197955678	1	2	1	NGB2
4	4	6202	566	-0.0338522	0.000801268	5	0.0134729	0.00582298	86017	190110225	1	2	1	NGB2
5	5	6468	606	0.0262553	-0.000681291	5	0.0134729	0.00582298	151410	180902452	1	2	1	NGB2
6	6	6883	704	0.0105817	0.00426008	5	0.0134729	0.00582298	304637	170583760	1	2	1	NGB2
7	7	6610	636	0.0241474	0.012687	5	0.0134729	0.00582298	32959	159103745	1	2	1	NGB2
8	8	4594	465	0.0273994	0.0108763	5	0.0134729	0.00582298	240976	145064484	1	2	1	NGB2
9	9	5263	478	0.0371047	-0.00607146	5	0.0134729	0.00582298	117877	138219312	1	2	1	NGB2
10	10	5686	563	0.0160148	-0.00344753	5	0.0134729	0.00582298	86195	133626699	1	2	1	NGB2
11	11	6933	662	0.000722719	0.0109685	5	0.0134729	0.00582298	179321	134382707	1	2	1	NGB2
12	12	7339	732	0.0182392	0.00990567	5	0.0134729	0.00582298	157099	133204265	1	2	1	NGB2
13	13	2886	295	-0.00151798	0.00954718	5	0.0134729	0.00582298	19026224	114324995	1	2	1	NGB2
14	14	4521	443	-0.0760991	0.0290877	4	-0.0760991	0.0290877	19130867	106875046	1	2	1	NGB2
15	15	4573	370	0.0200499	0.00324003	5	0.0134729	0.00582298	20003859	101922415	1	2	1	NGB2
16	16	4247	339	0.0617278	0.00635627	6	0.0598417	0.00820498	62777	90104648	1	2	1	NGB2
17	17	6357	552	0.0505193	0.00472749	6	0.0598417	0.00820498	162052	81191266	1	2	1	NGB2
18	18	2343	238	0.0405506	-0.0121643	5	0.0134729	0.00582298	47615	77268645	1	2	1	NGB2
19	23	545	69	0.039277	0.0128402	5	0.0134729	0.00582298	54874377	58586337	1	2	1	NGB2
19	21	1599	147	-0.0133954	0.0167919	5	0.0134729	0.00582298	43355810	54698388	1	2	1	NGB2
19	19	3649	303	-0.0150685	0.0174055	5	0.0134729	0.00582298	281468	42509242	1	2	1	NGB2
20	24	2808	247	0.0724419	0.0186072	6	0.0598417	0.00820498	87755	62964263	1	2	1	NGB2
21	25	1309	139	0.0439667	0.0511965	5	0.0134729	0.00582298	10454297	46664237	1	2	1	NGB2
22	26	2198	231	0.0420258	0.0229231	5	0.0134729	0.00582298	16390164	50782271	1	2	1	NGB2
X	27	5068	283	-0.230265	0.0503832	3	-0.230265	0.0503832	284212	155228372	0.425831	2	1	NGB2
1	3	5415	606	0.0364097	0.00257718	34	0.0104657	0.000876141	13512887	46799154	1	2	1	NGB3
1	5	5750	575	-0.00446926	0.00523404	34	0.0104657	0.000876141	47185072	152036911	1	2	1	NGB3
1	9	7514	903	0.0115828	0.00277753	34	0.0104657	0.000876141	159855189	247111916	1	2	1	NGB3
1	7	1321	92	0.0578452	-0.00569733	35	0.0722286	0.00305703	153343103	156927895	1	2	1	NGB3
1	1	2260	162	0.116147	-0.00530809	36	0.127626	-0.00240241	16949	12202241	1	2	1	NGB3
2	19	1171	155	-0.0248654	0.00309728	32	-0.0416763	0.000605335	221426182	233841552	1	2	1	NGB3
2	15	4143	505	-0.0361911	0.00351554	32	-0.0416763	0.000605335	106470813	178530340	1	2	1	NGB3
2	17	2811	267	0.0229499	0.00445884	34	0.0104657	0.000876141	178834117	219271996	1	2	1	NGB3
2	13	6415	621	-0.0080981	0.00992184	34	0.0104657	0.000876141	15179023	106380408	1	2	1	NGB3
2	12	649	62	0.130246	-0.0127209	36	0.127626	-0.00240241	41647	15167232	1	2	1	NGB3
2	20	796	86	0.182343	-0.0148063	37	0.182343	-0.0148063	233842185	241253466	1	2	1	NGB3
3	21	13488	1427	-0.00271922	0.00277794	34	0.0104657	0.000876141	319810	197960381	1	2	1	NGB3
4	24	5495	662	-0.0860743	0.00224063	30	-0.0911963	-0.00149108	69727072	190026296	1	2	1	NGB3
4	22	3602	545	0.0248218	0.00275311	34	0.0104657	0.000876141	85635	68447501	1	2	1	NGB3
5	27	3188	304	0.0387284	-0.00133261	34	0.0104657	0.000876141	141400462	180902359	1	2	1	NGB3
5	25	6551	759	0.0326092	-0.00424965	34	0.0104657	0.000876141	140288	140705823	1	2	1	NGB3
6	28	11671	1479	-0.014482	9.56361e-05	34	0.0104657	0.000876141	292342	170584408	1	2	1	NGB3
7	30	200	18	-0.117526	-0.040651	30	-0.0911963	-0.00149108	51389120	56116138	1	2	1	NGB3
7	35	1952	151	-0.0732389	-0.0018759	30	-0.0911963	-0.00149108	77113447	100894283	1	2	1	NGB3
7	37	3229	242	-0.0496016	-0.0024518	32	-0.0416763	0.000605335	101051595	149494565	1	2	1	NGB3
7	33	572	59	0.0525507	0.00659874	35	0.0722286	0.00305703	72872017	77051805	1	2	1	NGB3
7	29	3592	464	0.0827643	0.0126871	35	0.0722286	0.00305703	30939	51388550	1	2	1	NGB3
7	38	983	137	0.114049	0.0191462	36	0.127626	-0.00240241	149496842	159110050	1	2	1	NGB3
8	39	7865	942	0.0228975	-0.00587659	34	0.0104657	0.000876141	240976	145054235	1	2	1	NGB3
9	45	224	17	-0.141137	-0.0247115	28	-0.165487	0.00101201	75891129	79723041	1	2	1	NGB3
9	41	1088	135	-0.0708318	0.0104432	30	-0.0911963	-0.00149108	30689497	39088686	1	2	1	NGB3
10	56	2484	309	-0.0162734	-0.012531	34	0.0104657	0.000876141	80882	45374300	1	2	1	NGB3
10	58	6466	793	0.0165087	0.000956795	34	0.0104657	0.000876141	50727611	133626699	1	2	1	NGB3
11	63	259	47	-0.0709551	-0.0162725	30	-0.0911963	-0.00149108	60842030	61551278	1	2	1	NGB3
11	59	1179	184	0.0397295	0.0064472	34	0.0104657	0.000876141	87150	4122212	1	2	1	NGB3
11	61	3154	356	0.0219757	-0.0101328	34	0.0104657	0.000876141	6240437	48164552	1	2	1	NGB3
11	65	4521	551	-0.005878	0.00465555	34	0.0104657	0.000876141	74817781	134387872	1	2	1	NGB3
11	64	3187	370	0.134627	-0.00252984	36	0.127626	-0.00240241	61556066	74810343	1	2	1	NGB3
12	68	10276	1133	0.00544845	0.00144559	34	0.0104657	0.000876141	11752379	133234349	1	2	1	NGB3
12	66	1126	171	0.0472887	0.0198939	35	0.0722286	0.00305703	66973	6975817	1	2	1	NGB3
13	69	4274	510	0.0191564	0.00755935	34	0.0104657	0.000876141	19049990	114324793	1	2	1	NGB3
14	70	7154	748	0.0177953	-0.00477059	34	0.0104657	0.000876141	19130873	106872984	1	2	1	NGB3
15	71	3789	346	-0.113567	0.00072279	30	-0.0911963	-0.00149108	20074195	56373629	1	2	1	NGB3
15	72	4509	505	0.00971736	-0.00298428	34	0.0104657	0.000876141	56383927	101652337	1	2	1	NGB3
16	77	1160	123	-0.089127	0.0180942	30	-0.0911963	-0.00149108	67975802	75224982	1	2	1	NGB3
16	75	3932	401	-0.10181	-0.0122908	30	-0.0911963	-0.00149108	3068238	46763312	1	2	1	NGB3
16	78	1643	280	0.0933665	0.0088512	35	0.0722286	0.00305703	75229797	90171517	1	2	1	NGB3
16	76	1964	230	0.102597	-0.00630067	35	0.0722286	0.00305703	46824450	67968776	1	2	1	NGB3
16	74	1584	242	0.139789	-0.00262914	36	0.127626	-0.00240241	61249	3068030	1	2	1	NGB3
17	83	637	92	-0.183326	-0.0184959	28	-0.165487	0.00101201	32358467	37632428	1	2	1	NGB3
17	84	617	41	0.0832472	-0.00710296	35	0.0722286	0.00305703	37633419	40657572	1	2	1	NGB3
17	82	1059	82	0.0519528	0.0514652	35	0.0722286	0.00305703	21042787	32351891	1	2	1	NGB3
17	86	6392	801	0.0556976	0.000434702	35	0.0722286	0.00305703	41437426	81194195	1	2	1	NGB3
18	89	358	54	-0.0706544	-0.0104457	30	-0.0911963	-0.00149108	5145460	10979653	1	2	1	NGB3
18	91	2900	350	-0.0132755	-0.00190109	34	0.0104657	0.000876141	11689700	77268877	1	2	1	NGB3
19	109	327	29	-0.151272	0.0704562	28	-0.165487	0.00101201	53794169	54502956	1	2	1	NGB3
19	93	783	136	-0.0853874	0.00203078	30	-0.0911963	-0.00149108	6429814	8813094	1	2	1	NGB3
19	101	1040	171	-0.0708435	-0.00885675	30	-0.0911963	-0.00149108	29212794	36152499	1	2	1	NGB3
19	113	113	22	-0.0487953	0.0135972	32	-0.0416763	0.000605335	58353501	58572521	1	2	1	NGB3
19	103	1619	171	-0.055283	-0.00833428	32	-0.0416763	0.000605335	37895489	42521646	1	2	1	NGB3
19	95	757	91	0.0418469	0.0125352	34	0.0104657	0.000876141	9763378	11507437	1	2	1	NGB3
19	99	1312	190	0.0154108	-0.00724242	34	0.0104657	0.000876141	16185759	19660052	1	2	1	NGB3
19	111	394	74	0.0797791	-0.0181257	35	0.0722286	0.00305703	55015005	55709072	1	2	1	NGB3
19	92	2282	136	0.0647315	0.00174141	35	0.0722286	0.00305703	281360	6427423	1	2	1	NGB3
19	97	592	46	0.126669	0.00336949	36	0.127626	-0.00240241	12649119	14583233	1	2	1	NGB3
19	106	2233	250	0.125436	-0.0112937	36	0.127626	-0.00240241	44703661	50821809	1	2	1	NGB3
20	114	5223	602	0.0298371	0.00849036	34	0.0104657	0.000876141	87623	62964416	1	2	1	NGB3
21	115	2545	359	0.0712942	-0.00433534	35	0.0722286	0.00305703	10136692	46663614	1	2	1	NGB3
22	116	5409	624	0.0833029	-0.000983004	35	0.0722286	0.00305703	16387638	50778032	1	2	1	NGB3
