# Supplementary material for: Distinct mutational signature and clonal evolution in constitutional mismatch repair deficiency-associated high-grade gliomas
Source: iScience. 2026 Feb 14;29(3):115029. doi: 10.1016/j.isci.2026.115029 (PMC12964222; doi:10.1016/j.isci.2026.115029)
Supplement: Table S5. Mutations in POLE/POLD1 in CMMRD HGGs [file mmc6.xlsx]

## Sheet: S5
Supplemental Table S5. Mutations in POLE/POLD1 in CMMRD HGGs.
Gene	Domain	Prediction	Chromosome	Start_Position	Reference_Allele	Variant_Allele	HGVSg	HGVSc	Mutation Type	Protein Change	SIFT	Polyphen-2	Campbell Hypermutation driver	ClinVar
POLE		b	12	133210876	G	A	12:g.133210876G>A	ENST00000320574.5:c.5900C>T	Missense_Mutation	A1967V	tolerated	benign		Conflicting_interpretations_of_pathogenicity(Uncertain_significance(3)|Likely_benign(2))
POLE		b	12	133215721	G	A	12:g.133215721G>A	ENST00000320574.5:c.5542C>T	Missense_Mutation	L1848F	deleterious	benign		Likely_benign
POLE		p(non-hypermutated)	12	133218336	C	T	12:g.133218336C>T	ENST00000320574.5:c.5275G>A	Missense_Mutation	D1759N	deleterious	probably_damaging		Uncertain_significance
POLE		b	12	133220438	G	A	12:g.133220438G>A	ENST00000320574.5:c.4275C>T	Silent	G1425=	NA	NA		Likely_benign
POLE		b	12	133220544	C	T	12:g.133220544C>T	ENST00000320574.5:c.4169G>A	Missense_Mutation	R1390H	deleterious	benign		Conflicting_interpretations_of_pathogenicity(Uncertain_significance(4)|Likely_benign(2))
POLE		p(non-hypermutated)	12	133225939	G	A	12:g.133225939G>A	ENST00000320574.5:c.3958C>T	Nonsense_Mutation	R1320*	NA	NA	N	Pathogenic
POLE		b	12	133226360	C	T	12:g.133226360C>T	ENST00000320574.5:c.3698G>A	Missense_Mutation	R1233Q	deleterious	benign		Conflicting_interpretations_of_pathogenicity(Uncertain_significance(5)|Likely_benign(1))
POLE		b	12	133226463	C	T	12:g.133226463C>T	ENST00000320574.5:c.3595G>A	Missense_Mutation	E1199K	tolerated	benign		Uncertain_significance
POLE	pol	b	12	133234439	G	A	12:g.133234439G>A	ENST00000320574.5:c.3378+15C>T	Intron	*1126*	NA	NA		Benign/Likely_benign
POLE	pol	p	12	133237682	T	C	12:g.133237682T>C	ENST00000320574.5:c.2933A>G	Missense_Mutation	E978G	deleterious	probably_damaging	Y
POLE	pol	p	12	133237724	G	T	12:g.133237724G>T	ENST00000320574.5:c.2891C>A	Missense_Mutation	S964Y	deleterious	probably_damaging		Uncertain_significance
POLE	pol	p	12	133240978	G	A	12:g.133240978G>A	ENST00000320574.5:c.2539C>T	Missense_Mutation	R847W	deleterious	probably_damaging		Uncertain_significance
POLE	pol	b	12	133245017	G	A	12:g.133245017G>A	ENST00000320574.5:c.2098C>T	Missense_Mutation	P700S	tolerated	benign	N	Uncertain_significance
POLE	pol	p(non-hypermutated)	12	133245077	G	A	12:g.133245077G>A	ENST00000320574.5:c.2038C>T	Missense_Mutation	R680C	deleterious	probably_damaging	N	Uncertain_significance
POLE		p	12	133249847	G	A	12:g.133249847G>A	ENST00000320574.5:c.1376C>T	Missense_Mutation	S459F	deleterious	probably_damaging	Y
POLE	exo	p	12	133253151	G	A	12:g.133253151G>A	ENST00000320574.5:c.890C>T	Missense_Mutation	S297F	deleterious	probably_damaging	Y
POLE	exo	p	12	133253184	G	T	12:g.133253184G>T	ENST00000320574.5:c.857C>A	Missense_Mutation	P286H	deleterious	probably_damaging	Y	Likely_pathogenic
POLE	exo	p	12	133257187	G	A	12:g.133257187G>A	ENST00000320574.5:c.285+6C>T	Splice_Region	*95*	NA	NA
POLD1	exo	b	19	50905328	G	A	19:g.50905328G>A	ENST00000440232.2:c.536G>A	Missense_Mutation	G179E	tolerated	benign		Uncertain_significance
POLD1		b	19	50905485	G	A	19:g.50905485G>A	ENST00000440232.2:c.613G>A	Missense_Mutation	G205S	tolerated	benign		Uncertain_significance
POLD1	exo	p	19	50905980	G	A	19:g.50905980G>A	ENST00000440232.2:c.952G>A	Missense_Mutation	E318K	deleterious	probably_damaging	Y	Uncertain_significance
POLD1		p(non-hypermutated)	19	50909713	G	A	19:g.50909713G>A	ENST00000440232.2:c.1433G>A	Missense_Mutation	S478N	deleterious	probably_damaging		Pathogenic/Likely_pathogenic
POLD1		b	19	50910339	G	A	19:g.50910339G>A	ENST00000440232.2:c.1594G>A	Missense_Mutation	A532T	deleterious	benign		Likely_benign
POLD1	pol	p	19	50912844	C	T	19:g.50912844C>T	ENST00000440232.2:c.2075C>T	Missense_Mutation	A692V	deleterious	probably_damaging		Uncertain_significance
POLD1	pol	b	19	50917088	C	A	19:g.50917088C>A	ENST00000440232.2:c.2340C>A	Missense_Mutation	D780E	tolerated	benign
POLD1	pol	b	19	50918814	C	A	19:g.50918814C>A	ENST00000440232.2:c.2684C>A	Missense_Mutation	A895D	SIFT: NA	NA
POLD1	pol	p	19	50919007	C	T	19:g.50919007C>T	ENST00000440232.2:c.2744C>T	Missense_Mutation	A915V	deleterious	probably Damaging		Uncertain_significance
POLD1		b	19	50921159	G	T	19:g.50921159G>T	ENST00000440232.2:c.3279G>T	Missense_Mutation	E1093D	NA	NA
Campbell Hypermutation driver: driver mutations reported in hypermutated tumors by Campbell et al., cell 2017
p(non-hypermutated): mutations that were predicted to be deleterious
