# Supplementary material for: Distinct mutational signature and clonal evolution in constitutional mismatch repair deficiency-associated high-grade gliomas
Source: iScience. 2026 Feb 14;29(3):115029. doi: 10.1016/j.isci.2026.115029 (PMC12964222; doi:10.1016/j.isci.2026.115029)
Supplement: Table S6. Multivariate Cox regression analysis of MMR, POLE/POLD1 and IDH status associated with progression-free survival (PFS) [file mmc7.xlsx]

## Sheet: S6
Supplemental Table S6. Multivariate Cox regression analysis of MMR, POLE/POLD1 and IDH status associated with progression-free survival (PFS)
Variable	coef	exp(coef)	se(coef)	z	Pr(>|z|)
MSH6(WT vs. Mut)	23	9776000000	17070	0.001	0.999
PMS2( WT vs. Mut)	0.9119	2.489	1.234	0.739	0.46
POLE (WT vs. Mut)	-0.4646	0.6284	0.7969	-0.583	0.56
POLD1 (WT vs. Mut)	0.8277	2.288	0.8481	0.976	0.329
IDH (Wt vs. Mut)	20.82	1098000000	16470	0.001	0.999
Concordance= 0.867 (se = 0.083 )
Likelihood ratio test= 18.47 on 5 df, p=0.002
Wald test = 1.84 on 5 df, p=0.9
Score (logrank) test = 14.41 on 5 df, p=0.01
