# Supplementary material for: Distinct mutational signature and clonal evolution in constitutional mismatch repair deficiency-associated high-grade gliomas
Source: iScience. 2026 Feb 14;29(3):115029. doi: 10.1016/j.isci.2026.115029 (PMC12964222; doi:10.1016/j.isci.2026.115029)
Supplement: Table S7. TMB and mutational signatures of the CMMRD-associated HGGs [file mmc8.xlsx]

## Sheet: S7
Supplemental Table S7. TMB and mutational signatures of the CMMRD-associated HGGs
Sample	TMB(Mut/Mb)	SBS1	SBS2	SBS3	SBS4	SBS5	SBS6	SBS7a	SBS7b	SBS7c	SBS7d	SBS8	SBS9	SBS10a	SBS10b	SBS10c	SBS10d	SBS11	SBS12	SBS13	SBS14	SBS15	SBS16	SBS17a	SBS17b	SBS18	SBS19	SBS20	SBS21	SBS22	SBS23	SBS24	SBS25	SBS26	SBS27	SBS28	SBS29	SBS30	SBS31	SBS32	SBS33	SBS34	SBS35	SBS36	SBS37	SBS38	SBS39	SBS40	SBS41
BAH-030	130	0.00613744	0.000984273	0.00176365	0.00218096	0.00150482	0.0713578	0.00194836	0.00471721	0.000639419	0.000944578	0.0849889	0.00101345	0.00209341	0.00235034	0.00656971	0.00114156	0.0280753	0.00176038	0.000331066	0.166185	0.0167814	0.000655132	0.00806643	0.00146607	0.00137003	0.0016512	0.227759	0.00728852	0.00211495	0.127165	0.00495034	0.00572519	0.00207047	0.00111687	0.000483052	0.00198944	0.00319123	0.00214068	0.00805829	0.00271362	0.00126122	0.00168819	0.00126825	0.000900189	0.00354054	0.00074652	0.00106964	0.000670252
NG11078	1.46667	0.0156849	0.00971685	0.0122286	0.0106482	0.0132785	0.0190015	0.013205	0.015229	0.0118203	0.0164825	0.0112422	0.0120924	0.0088963	0.0102878	0.0111483	0.00899474	0.0274082	0.0155142	0.00848178	0.0108452	0.016469	0.0104341	0.0163142	0.00878076	0.0113258	0.0170344	0.0132056	0.0244989	0.0137935	0.0232188	0.0109739	0.0133851	0.0151001	0.00931158	0.00858985	0.0108424	0.0158631	0.0139666	0.0204706	0.0235431	0.00907592	0.0118401	0.0100699	0.0143913	0.00940684	0.012414	0.0116336	0.0122987
NG2504-1	256.533	0.342941	0.000561061	0.0003211	0.000315652	0.000454082	0.00161884	0.00329904	0.00562214	0.000233127	0.000462687	0.000300676	0.000408263	0.014481	0.0226788	0.000590256	0.000430844	0.0184364	0.000662003	0.000180418	0.0149773	0.476098	0.000377717	0.000288951	0.00134239	0.000391061	0.000407359	0.000452073	0.0405614	0.000180657	0.00071026	0.000640466	0.000299572	0.00113633	0.000195788	0.00123862	0.000442515	0.000680856	0.000431589	0.000611349	0.000544292	0.00016776	0.000360033	0.000439776	0.000541717	0.000311468	0.000254016	0.000368158	0.000274329
NG2504-1R	373.606	0.215534	0.000245377	0.000225765	0.000212351	0.000326161	0.00113199	0.000690333	0.00147551	0.0001494	0.000293007	0.000218595	0.00031472	0.0104279	0.0116663	0.00045576	0.000280914	0.0142429	0.000700041	0.000162331	0.0588391	0.452554	0.000381974	0.000323755	0.0187639	0.00026363	0.000265338	0.000349916	0.103679	0.000124094	0.000443867	0.000449401	0.000213702	0.00154074	0.000116644	0.00559441	0.000306964	0.000344763	0.000309493	0.000518814	0.00051114	0.000114796	0.000249069	0.000274735	0.000532175	0.000206739	0.000183917	0.000273182	0.000195837
NG2504-5	69.8	0.0114546	0.00125008	0.00257702	0.00238016	0.00354999	0.0474698	0.00307884	0.00848778	0.00156618	0.00345608	0.0100965	0.00160337	0.002945	0.00306586	0.0171489	0.00219134	0.0166192	0.0116152	0.000602291	0.0746913	0.0187568	0.00222413	0.0285616	0.00150733	0.00244341	0.00660829	0.300837	0.0512241	0.00165656	0.0658071	0.00296395	0.00376936	0.013385	0.00287569	0.00128975	0.00256793	0.00805045	0.00363127	0.0236434	0.00846271	0.00595188	0.00219065	0.00242042	0.00226397	0.00391723	0.00127125	0.00218634	0.00168961
NG2586-1	484.133	0.261947	0.00036264	0.000208823	0.000241632	0.000287977	0.00180681	0.0048427	0.00731962	0.000221801	0.000555816	0.00021541	0.000205507	0.038614	0.0816969	0.000391169	0.000242402	0.103588	0.000461909	0.000103906	0.140269	0.323686	0.000211568	0.000385276	0.000834579	0.000277263	0.000477321	0.00039149	0.00211772	0.000134706	0.000780754	0.000420523	0.000230276	0.000701887	0.000110446	0.000192209	0.00029921	0.000427314	0.000330061	0.000436899	0.000961835	0.000102172	0.000264937	0.000381171	0.00028843	0.000189817	0.000144762	0.000221127	0.000161349
NG3147-2	35.4667	0.362339	0.00498193	0.00292433	0.00246035	0.00312132	0.036726	0.00334861	0.00330293	0.0016282	0.00224151	0.00280034	0.001656	0.00262343	0.00697966	0.00275023	0.00191295	0.00324587	0.00397329	0.00110294	0.00275781	0.396654	0.00192225	0.00253557	0.00101915	0.0019537	0.00266028	0.00318985	0.00590826	0.00137889	0.00400719	0.00645002	0.0020023	0.00421284	0.00129085	0.00108792	0.00332455	0.00268437	0.00278272	0.00237381	0.001886	0.00169316	0.00283106	0.00185021	0.00245666	0.00173532	0.00335759	0.00238328	0.00176421
NGB3	221.167	0.0045695	0.000895632	0.000609558	0.00152458	0.00074692	0.0893273	0.00141351	0.0213987	0.000525194	0.000396646	0.00185137	0.000620286	0.00705783	0.00103892	0.00411607	0.00148253	0.00892363	0.000538429	0.000204214	0.406839	0.00671406	0.000437895	0.0129786	0.00347895	0.0014525	0.00223933	0.206772	0.000499416	0.000489134	0.105069	0.00115021	0.000897395	0.000638634	0.000385683	0.000599445	0.00144809	0.010545	0.00158673	0.00332522	0.00240777	0.000681708	0.00100838	0.00182662	0.000416713	0.0144528	0.000326656	0.000652548	0.000386089
NGB1	228.867	0.158742	0.00101051	0.000488154	0.000495348	0.00064008	0.0883268	0.00273062	0.00202068	0.000385239	0.00118026	0.000484507	0.0004497	0.0297347	0.0762526	0.000711348	0.000495632	0.094875	0.00061938	0.000228583	0.211169	0.26599	0.000378067	0.000438187	0.00132078	0.000537938	0.00122594	0.000858643	0.00295432	0.000316688	0.00183585	0.000822111	0.00049851	0.000704828	0.000222845	0.000597068	0.000536049	0.00140188	0.000654733	0.00172547	0.000849176	0.000215682	0.00053979	0.00063901	0.000664627	0.000385628	0.000382826	0.000527852	0.000359058
NGB2	235.9	0.118373	0.00213956	0.000428194	0.000493385	0.000665457	0.0921869	0.00680498	0.00307564	0.000496636	0.000912795	0.000455014	0.000481512	0.0315132	0.0908708	0.000786862	0.000540748	0.0824554	0.000937889	0.000192697	0.244493	0.234559	0.000459638	0.000626292	0.00384893	0.00062838	0.00139721	0.00100156	0.00767815	0.000282612	0.00182596	0.00101062	0.00044294	0.00104594	0.000304913	0.000619519	0.000690102	0.00213847	0.000740951	0.00211241	0.00084519	0.000238514	0.000498507	0.000793914	0.000715113	0.000380935	0.000303809	0.000543062	0.000376273
TMB, tumor mutational burden
[truncated: 30 more columns]
