# Supplementary material for: Distinct mutational signature and clonal evolution in constitutional mismatch repair deficiency-associated high-grade gliomas
Source: iScience. 2026 Feb 14;29(3):115029. doi: 10.1016/j.isci.2026.115029 (PMC12964222; doi:10.1016/j.isci.2026.115029)
Supplement: Table S8. List of genes detected under significant positive selection in each CMMRD HGG subgroup [file mmc9.xlsx]

## Sheet: S8
Supplemental Table S8. List of genes detected under significant positive selection in each CMMRD HGG subgroup.
Subgroup	gene_name	n_syn	n_mis	n_non	n_spl	n_total	wmis_cv	wnon_cv	wspl_cv	pmis_cv	ptrunc_cv	pallsubs_cv	qmis_cv	qtrunc_cv	qallsubs_cv
MSH6	TP53	1	6	2	1	9	16.8529	79.615	79.615	2.00591e-05	1.37102e-05	4.84467e-08	0.0107729	0.0344313	0.00090431
MSH6	NF1	0	4	4	2	10	5.3585	56.3563	56.3563	0.0234301	2.89303e-08	9.00214e-08	0.192379	0.000581238	0.00090431
MSH6	IL9R	0	6	0	0	6	55.2804	0	0	3.24281e-08	0.880297	2.25455e-07	0.0003616	0.984243	0.00123962
MSH6	OSGEP	0	6	0	0	6	54.3139	0	0	3.59962e-08	0.858488	2.46802e-07	0.0003616	0.984243	0.00123962
MSH6	SPAG5	1	4	1	3	8	9.70791	71.1999	71.1999	0.00257694	1.05827e-06	3.09141e-07	0.0691095	0.00708723	0.00124219
MSH6	PTEN	0	4	2	0	6	31.4712	99.2468	99.2468	3.54057e-05	0.000223977	6.24294e-07	0.0139478	0.123316	0.00198228
MSH6	SETD2	1	0	3	2	5	0	48.9986	48.9986	0.227594	4.27974e-07	6.90654e-07	0.600944	0.00429921	0.00198228
MSH6	HAS2	0	6	0	0	6	42.2502	0	0	1.57996e-07	0.863267	1.03681e-06	0.0010581	0.984243	0.00258018
MSH6	LY75-CD302	0	9	0	0	9	20.5045	0	0	2.32128e-07	0.71755	1.29213e-06	0.00116592	0.984243	0.00258018
MSH6	SETD1B	0	9	2	0	11	12.2521	53.2403	53.2403	1.23411e-05	0.000827573	1.36474e-06	0.0106621	0.22169	0.00258018
MSH6	DHFRL1	0	1	2	0	3	38.1292	926.742	926.742	0.0235838	2.09963e-06	1.41267e-06	0.193082	0.0105459	0.00258018
MSH6	LY75	0	9	0	0	9	19.6358	0	0	3.28157e-07	0.711691	1.79188e-06	0.0013186	0.984243	0.00300006
MSH6	MTA1	0	7	0	1	8	20.3574	30.1072	30.1072	2.77382e-06	0.0306986	3.61598e-06	0.00557287	0.587955	0.00558835
MSH6	ASIC3	0	3	0	2	5	18.5962	153.035	153.035	0.00131925	9.02806e-05	6.22881e-06	0.0543002	0.104151	0.00768344
MSH6	BIRC5	0	4	0	0	4	76.6851	0	0	9.93228e-07	0.915256	6.2587e-06	0.00274945	0.984243	0.00768344
MSH6	SLC16A13	0	5	0	0	5	43.9247	0	0	1.02525e-06	0.905209	6.42571e-06	0.00274945	0.984243	0.00768344
MSH6	HCFC2	0	2	2	1	5	9.43468	111.449	111.449	0.0291754	5.63667e-06	6.65284e-06	0.215501	0.0226493	0.00768344
MSH6	ZCCHC12	0	5	0	0	5	43.3197	0	0	1.09797e-06	0.914734	6.88377e-06	0.00274945	0.984243	0.00768344
MSH6	TRIM64B	0	5	0	0	5	42.3234	0	0	1.23165e-06	0.864426	7.54468e-06	0.00274945	0.984243	0.0079779
MSH6	MYCL	0	3	1	0	4	46.8216	215.026	215.026	8.11796e-05	0.00349094	9.60252e-06	0.0182046	0.407673	0.00964621
MSH6	ANKRD36C	0	6	0	1	7	20.474	19.5673	19.5673	1.00908e-05	0.0496923	1.70574e-05	0.0106621	0.715676	0.016319
MSH6	STUB1	0	4	0	1	5	29.4066	66.8372	66.8372	4.62966e-05	0.0126332	1.97211e-05	0.0152021	0.485942	0.0179974
MSH6	UGT1A9	0	3	1	1	5	14.8763	110.714	110.714	0.00254357	0.000178046	2.11404e-05	0.0688626	0.116191	0.0179974
MSH6	PDZD2	0	7	3	0	10	6.94793	41.7995	41.7995	0.00158696	0.000114823	2.23389e-05	0.0588132	0.1127	0.0179974
MSH6	UGT1A10	0	3	1	1	5	14.5538	110.351	110.351	0.00271147	0.00017928	2.25127e-05	0.0701246	0.116191	0.0179974
MSH6	EXO1	0	5	0	1	6	22.2891	35.884	35.884	2.78039e-05	0.0252356	2.3949e-05	0.0129909	0.558729	0.0179974
MSH6	PAXIP1	0	6	0	1	7	18.9708	20.7414	20.7414	1.54242e-05	0.0465584	2.41865e-05	0.0106621	0.69392	0.0179974
MSH6	UGT1A7	0	3	1	1	5	14.5687	102.439	102.439	0.00270342	0.000209577	2.59802e-05	0.0701246	0.123177	0.0186417
MSH6	CACNA1S	0	9	0	0	9	13.5461	0	0	5.84497e-06	0.695586	2.8164e-05	0.010144	0.984243	0.0195118
MSH6	PIGS	0	3	0	1	4	35.6043	139.978	139.978	0.000187195	0.00558704	3.21182e-05	0.0245076	0.463425	0.021088
MSH6	TCEB3	0	5	1	0	6	21.0353	34.1007	34.1007	3.66203e-05	0.0267127	3.25383e-05	0.0141488	0.567701	0.021088
MSH6	MAPK3	0	5	0	0	5	30.5792	0	0	6.05883e-06	0.874207	3.49628e-05	0.010144	0.984243	0.0219512
MSH6	SLC25A51	0	2	1	0	3	57.1235	366.101	366.101	0.000713991	0.00195551	3.81124e-05	0.0418216	0.31451	0.0232035
MSH6	PIGM	0	4	0	0	4	47.4069	0	0	6.91126e-06	0.934685	4.04576e-05	0.0106621	0.984243	0.0236461
MSH6	CDHR1	1	1	2	1	4	2.54833	95.9637	95.9637	0.441711	7.70577e-06	4.11933e-05	0.861797	0.0258028	0.0236461
MSH6	FILIP1L	0	6	0	0	6	21.1968	0	0	8.31084e-06	0.799464	4.51265e-05	0.0106621	0.984243	0.0251844
MSH6	TMEM235	0	5	0	0	5	28.5057	0	0	8.51976e-06	0.880428	4.85658e-05	0.0106621	0.984243	0.0263712
MSH6	USP15	0	4	2	0	6	14.4586	42.4712	42.4712	0.000719301	0.00132868	5.09597e-05	0.0420101	0.285864	0.0264034
MSH6	C15orf38	0	4	0	0	4	44.4666	0	0	8.93409e-06	0.899247	5.12534e-05	0.0106621	0.984243	0.0264034
MSH6	ARHGEF15	0	5	1	0	6	17.4532	48.4419	48.4419	8.82104e-05	0.0180634	5.31687e-05	0.0182538	0.515499	0.0267053
MSH6	TADA2B	0	5	0	0	5	27.4403	0	0	1.02445e-05	0.89631	5.82658e-05	0.0106621	0.984243	0.0278931
MSH6	MARCHF10	0	6	0	0	6	20.2175	0	0	1.08265e-05	0.804163	5.83102e-05	0.0106621	0.984243	0.0278931
MSH6	PNP	0	1	1	1	3	13.9443	224.866	224.866	0.0725413	4.03077e-05	6.00547e-05	0.344739	0.062294	0.0280595
MSH6	ZC3H7A	0	6	0	0	6	19.7627	0	0	1.22897e-05	0.754215	6.31447e-05	0.0106621	0.984243	0.028272
MSH6	SAP25	0	0	1	1	2	0	399.866	399.866	0.722132	1.20973e-05	6.33239e-05	0.861797	0.0344313	0.028272
MSH6	SOAT2	0	5	0	0	5	26.5881	0	0	1.19307e-05	0.824018	6.51327e-05	0.0106621	0.984243	0.0284474
MSH6	CFP	0	5	0	0	5	26.4155	0	0	1.23115e-05	0.814213	6.67108e-05	0.0106621	0.984243	0.0285167
MSH6	MAP1A	0	10	0	0	10	10.9109	0	0	1.46122e-05	0.715008	6.91454e-05	0.0106621	0.984243	0.0289417
MSH6	SPTA1	1	9	0	0	9	10.7365	0	0	1.76422e-05	0.613994	7.38032e-05	0.0107729	0.984243	0.0293321
MSH6	GSG1	0	4	0	0	4	40.3106	0	0	1.32287e-05	0.886421	7.42476e-05	0.0106621	0.984243	0.0293321
MSH6	LAMC3	0	8	0	1	9	11.4481	19.2113	19.2113	4.31447e-05	0.0507226	7.44581e-05	0.0149452	0.720942	0.0293321
MSH6	CASP6	0	1	2	0	3	13.8866	198.381	198.381	0.0728772	5.24045e-05	7.72875e-05	0.345406	0.0701906	0.0297112
MSH6	NAT8L	0	4	0	0	4	39.8939	0	0	1.37891e-05	0.942722	7.8378e-05	0.0106621	0.984243	0.0297112
MSH6	RAD54B	0	3	2	0	5	14.376	58.3196	58.3196	0.00281032	0.000683623	8.04403e-05	0.0712192	0.207967	0.0297752
MSH6	IPO4	0	2	0	3	5	4.93207	64.2264	64.2264	0.100638	3.07932e-05	8.25468e-05	0.403915	0.0618666	0.0297752
MSH6	NTHL1	0	4	0	0	4	39.0136	0	0	1.50737e-05	0.895155	8.43386e-05	0.0106621	0.984243	0.0297752
MSH6	GPR37	0	5	0	0	5	25.1267	0	0	1.56647e-05	0.878735	8.6808e-05	0.0106621	0.984243	0.0297752
MSH6	COMMD2	0	3	0	0	3	79.5838	0	0	1.59206e-05	0.92292	8.96188e-05	0.0106621	0.984243	0.0297752
MSH6	UGT1A5	0	2	1	1	4	9.76824	133.222	133.222	0.0272353	0.000120751	9.40688e-05	0.208421	0.1127	0.0297752
MSH6	CEP290	0	5	3	0	8	8.47891	25.3528	25.3528	0.0022188	0.0005229	9.41264e-05	0.0656524	0.1876	0.0297752
MSH6	ZNF608	0	7	1	0	8	11.9974	24.6139	24.6139	7.35506e-05	0.0384492	9.42387e-05	0.0178096	0.635135	0.0297752
MSH6	CSK	1	6	0	0	6	17.1279	0	0	1.83353e-05	0.785389	9.5888e-05	0.0107729	0.984243	0.0297752
MSH6	FLAD1	0	4	0	1	5	19.7822	57.009	57.009	0.00021776	0.015072	9.77122e-05	0.0260688	0.491809	0.0297752
MSH6	HSD3B7	0	4	0	0	4	37.5032	0	0	1.76438e-05	0.89902	9.81126e-05	0.0107729	0.984243	0.0297752
MSH6	UGT1A4	0	2	1	1	4	9.77193	130.297	130.297	0.0272149	0.000126508	9.82186e-05	0.208421	0.1127	0.0297752
MSH6	ZFPM2	0	0	2	1	3	0	59.8113	59.8113	0.349941	3.83249e-05	9.92754e-05	0.782013	0.062294	0.0297752
MSH6	MKI67	1	8	2	0	10	7.70769	22.1047	22.1047	0.000332438	0.00482411	0.000100623	0.0309213	0.44296	0.0297752
MSH6	TYK2	0	7	0	0	7	14.8949	0	0	1.98139e-05	0.77402	0.000100777	0.0107729	0.984243	0.0297752
MSH6	TBPL2	0	4	0	0	4	36.8886	0	0	1.88443e-05	0.883986	0.000103948	0.0107729	0.984243	0.0302669
MSH6	TAS2R41	0	4	0	0	4	36.6509	0	0	1.93356e-05	0.887694	0.000106664	0.0107729	0.984243	0.0306142
MSH6	SSBP2	0	4	0	0	4	36.1716	0	0	2.03759e-05	0.825749	0.000109118	0.0107729	0.984243	0.0308773
MSH6	UGT1A3	0	2	1	1	4	9.75691	122.424	122.424	0.0272981	0.000144181	0.000111331	0.208421	0.116191	0.0310659
MSH6	UGT1A1	0	2	1	1	4	8.95225	129.082	129.082	0.032359	0.000129018	0.000115139	0.228488	0.1127	0.0316596
MSH6	COG4	0	3	2	0	5	11.0644	67.5946	67.5946	0.0059727	0.000501571	0.00011661	0.102737	0.186612	0.0316596
MSH6	C14orf93	0	5	0	0	5	23.3134	0	0	2.24348e-05	0.850079	0.000120656	0.0114133	0.984243	0.0323214
MSH6	NEURL4	0	2	1	2	5	3.23179	64.7058	64.7058	0.210737	3.00973e-05	0.000124481	0.576941	0.0618666	0.0324654
MSH6	ACTL9	0	4	0	0	4	35.1935	0	0	2.27232e-05	0.933654	0.000125938	0.0114133	0.984243	0.0324654
MSH6	AARS	0	4	1	1	6	10.5019	45.632	45.632	0.00234375	0.00114327	0.000126587	0.0671131	0.264016	0.0324654
MSH6	UGT1A6	0	2	1	1	4	10.015	111.767	111.767	0.025919	0.000174546	0.000127657	0.203493	0.116191	0.0324654
MSH6	SHROOM2	0	9	0	0	9	10.9933	0	0	2.71839e-05	0.773622	0.000134806	0.0129909	0.984243	0.0335575
MSH6	ADH7	0	4	0	0	4	34.321	0	0	2.51071e-05	0.859335	0.000135292	0.0123031	0.984243	0.0335575
MSH6	CDH16	0	5	0	1	6	15.0848	33.0995	33.0995	0.00017343	0.0276163	0.000142682	0.0240302	0.573339	0.0348822
MSH6	ATIC	0	4	0	1	5	19.6356	39.0362	39.0362	0.0002241	0.0229736	0.000144105	0.0264847	0.54561	0.0348822
MSH6	LRP2	0	10	0	0	10	9.57888	0	0	3.9751e-05	0.604624	0.000149793	0.0147896	0.984243	0.0358274
MSH6	UGT1A8	0	2	1	1	4	8.51048	116.068	116.068	0.0357406	0.000161247	0.000153741	0.241101	0.116191	0.036339
MSH6	POM121L2	0	5	0	0	5	22.0985	0	0	2.89656e-05	0.890229	0.000156558	0.0132261	0.984243	0.0365744
MSH6	CNPPD1	0	3	0	1	4	24.6086	79.0967	79.0967	0.000571882	0.0104833	0.000158572	0.0388635	0.485942	0.0366191
MSH6	ZNF680	1	5	0	0	5	20.379	0	0	3.13252e-05	0.800271	0.00016201	0.0139478	0.984243	0.0369881
MSH6	TBC1D10B	0	6	0	0	6	16.617	0	0	3.19803e-05	0.807491	0.00016416	0.0139478	0.984243	0.0370577
MSH6	IFIT5	0	0	2	0	2	0	239.848	239.848	0.68002	3.52165e-05	0.000169607	0.861797	0.062294	0.037862
MSH6	IFT20	0	3	0	0	3	62.7199	0	0	3.31233e-05	0.88933	0.000178444	0.0139478	0.984243	0.0393076
MSH6	AP5M1	0	4	0	0	4	31.8028	0	0	3.39668e-05	0.855084	0.000179996	0.0139478	0.984243	0.0393076
MSH6	LILRB1	0	4	0	0	4	31.7065	0	0	3.4377e-05	0.870237	0.000183216	0.0139478	0.984243	0.0393375
MSH6	CRAT	1	5	0	0	5	19.8913	0	0	3.51653e-05	0.83166	0.000184049	0.0139478	0.984243	0.0393375
MSH6	NRP2	0	5	1	0	6	14.3947	30.4967	30.4967	0.000214988	0.0302609	0.000187796	0.02602	0.58717	0.0393727
MSH6	HIP1R	0	4	0	2	6	9.15672	46.158	46.158	0.00383249	0.00111615	0.000189525	0.0831518	0.26075	0.0393727
MSH6	DOCK3	0	8	0	0	8	11.3949	0	0	4.44898e-05	0.665543	0.000190093	0.0151499	0.984243	0.0393727
MSH6	TENM2	0	9	1	0	10	9.30107	13.8307	13.8307	8.83947e-05	0.0732058	0.000196837	0.0182538	0.930872	0.0402841
MSH6	TEX38	0	2	1	0	3	31.4753	218.121	218.121	0.00248481	0.00343686	0.000200122	0.0682933	0.407673	0.0402841
MSH6	ANKRD13B	0	5	0	0	5	20.8159	0	0	3.84883e-05	0.839807	0.000200508	0.01459	0.984243	0.0402841
MSH6	CFL1	0	2	0	1	3	31.0502	212.389	212.389	0.00255624	0.00353833	0.000210835	0.0688626	0.408555	0.0417426
MSH6	SLC24A4	0	5	0	0	5	20.3654	0	0	4.26919e-05	0.794996	0.000215217	0.0149452	0.984243	0.0417426
MSH6	ZNF385A	0	3	1	0	4	21.6509	82.5897	82.5897	0.000839184	0.00999396	0.000216298	0.0450803	0.485942	0.0417426
MSH6	CDH8	0	3	2	0	5	9.0307	62.899	62.899	0.0105748	0.000583371	0.000217793	0.13379	0.198653	0.0417426
MSH6	ELOVL3	0	3	0	0	3	58.7152	0	0	4.05644e-05	0.923092	0.000218156	0.0148178	0.984243	0.0417426
MSH6	PTAFR	0	4	0	0	4	30.1008	0	0	4.22218e-05	0.924453	0.000226465	0.0149452	0.984243	0.0429236
MSH6	PARP9	0	5	0	0	5	20.0265	0	0	4.62195e-05	0.807814	0.000234077	0.0152021	0.984243	0.0439518
MSH6	MAP1LC3B2	0	1	1	0	2	67.7337	679.007	679.007	0.0124479	0.00100238	0.000237713	0.143979	0.24235	0.0442213
MSH6	ATRX	0	8	1	0	9	10.5314	8.12542	8.12542	7.44617e-05	0.132006	0.000242494	0.0178096	0.984243	0.0446968
MSH6	PPRC1	0	7	0	0	7	12.7668	0	0	5.06962e-05	0.77067	0.000245709	0.0152021	0.984243	0.0447523
MSH6	SCRN2	0	3	1	0	4	19.4654	96.1511	96.1511	0.00115208	0.00844862	0.000249074	0.0515568	0.47516	0.0447523
MSH6	PYROXD1	0	4	0	0	4	29.0105	0	0	4.88413e-05	0.821884	0.00024995	0.0152021	0.984243	0.0447523
MSH6	C15orf38-AP3S2	0	4	0	0	4	29.1247	0	0	4.80899e-05	0.867685	0.000251705	0.0152021	0.984243	0.0447523
MSH6	GFI1	0	4	0	0	4	29.0388	0	0	4.86536e-05	0.905933	0.000257846	0.0152021	0.984243	0.0448378
MSH6	EGFLAM	0	6	0	0	6	15.1206	0	0	5.34022e-05	0.763343	0.000258029	0.0154195	0.984243	0.0448378
MSH6	NFKB2	1	6	0	0	6	14.0879	0	0	5.36813e-05	0.757191	0.000260734	0.0154195	0.984243	0.0448378
MSH6	DUSP8	0	6	0	0	6	15.3076	0	0	4.99679e-05	0.878739	0.000261113	0.0152021	0.984243	0.0448378
MSH6	ZNF835	0	5	0	0	5	19.6832	0	0	5.01533e-05	0.898298	0.0002644	0.0152021	0.984243	0.0450174
MSH6	SPHKAP	1	7	1	0	8	9.69298	15.7477	15.7477	0.000168176	0.0620205	0.000271271	0.0236362	0.821394	0.0454624
MSH6	DEXI	0	0	1	0	1	0	11060.4	11060.4	0.893756	5.12658e-05	0.000271539	0.905793	0.0701906	0.0454624
MSH6	ZNF99	1	4	0	1	5	15.3962	36.0202	36.0202	0.000460752	0.0245866	0.000276106	0.0352298	0.552262	0.0456047
MSH6	MYLK4	0	4	0	0	4	28.3177	0	0	5.37238e-05	0.850449	0.000277525	0.0154195	0.984243	0.0456047
MSH6	PAOX	0	3	1	0	4	18.5849	97.2329	97.2329	0.00132163	0.00834492	0.000279199	0.0543002	0.47516	0.0456047
MSH6	CUBN	0	6	2	1	9	5.81137	23.8199	23.8199	0.0061906	0.000630615	0.000284915	0.10456	0.207503	0.0458054
MSH6	ZNF574	0	6	0	0	6	14.9879	0	0	5.60035e-05	0.840449	0.000285402	0.0156273	0.984243	0.0458054
MSH6	RHO	0	4	0	0	4	28.1791	0	0	5.47718e-05	0.892028	0.000287267	0.0154989	0.984243	0.0458054
MSH6	REV3L	0	8	1	0	9	9.87042	10.7697	10.7697	0.000112992	0.0966937	0.000291254	0.0199002	0.984243	0.0460755
MSH6	TTC21A	0	5	0	1	6	13.8081	22.1221	22.1221	0.000259947	0.043322	0.000300069	0.0277798	0.67211	0.0468886
MSH6	CLSTN1	0	3	0	2	5	8.68283	55.7595	55.7595	0.0117913	0.000751111	0.000301069	0.14047	0.214111	0.0468886
MSH6	TFG	0	4	0	0	4	27.6162	0	0	5.93005e-05	0.84097	0.000303395	0.0163206	0.984243	0.0468886
MSH6	ACSL6	0	5	0	0	5	18.7532	0	0	6.29976e-05	0.774115	0.000306548	0.017034	0.984243	0.0470142
MSH6	PKD2L1	0	5	0	0	5	18.5971	0	0	6.55218e-05	0.790084	0.000321973	0.017034	0.984243	0.0489599
MSH6	PMS1	0	5	0	0	5	18.5685	0	0	6.5998e-05	0.791962	0.000324622	0.017034	0.984243	0.0489599
MSH6	MYEF2	0	4	0	0	4	26.861	0	0	6.61317e-05	0.807147	0.000330313	0.017034	0.984243	0.0489599
MSH6	SLC25A37	0	4	0	0	4	27.1062	0	0	6.38116e-05	0.885645	0.00033128	0.017034	0.984243	0.0489599
MSH6	STAG3	0	5	1	0	6	13.5367	21.4283	21.4283	0.000284508	0.044893	0.000335568	0.0298178	0.680835	0.0489599
MSH6	MICB	0	0	2	0	2	0	166.075	166.075	0.630293	7.60566e-05	0.000336269	0.861797	0.0955033	0.0489599
MSH6	PLXNA3	0	8	0	0	8	10.553	0	0	7.3482e-05	0.737978	0.000336293	0.0178096	0.984243	0.0489599
PMS2	PSMB5	0	5	0	0	5	339.658	0	0	2.33533e-08	0.968146	1.66805e-07	0.000469191	0.993897	0.00335128
PMS2	MAPK8IP1	0	0	3	0	3	0	424.511	424.511	0.646261	2.42981e-06	6.58814e-06	0.917946	0.011477	0.0301583
PMS2	PIGM	0	1	2	0	3	22.1727	2238.34	2238.34	0.0804637	2.12699e-06	7.70664e-06	0.276767	0.011477	0.0301583
PMS2	FMR1NB	0	6	0	0	6	109.599	0	0	1.44785e-06	0.92467	8.57402e-06	0.0145444	0.993897	0.0301583
PMS2	SEMA3A	0	1	1	3	5	9.43078	214.771	214.771	0.193782	1.86002e-06	1.15623e-05	0.445355	0.011477	0.0301583
PMS2	MAPK15	0	4	1	1	6	51.1553	362.283	362.283	0.000440757	9.44792e-05	1.21147e-05	0.0391853	0.0463652	0.0301583
PMS2	IFIT5	0	4	1	0	5	105.568	342.039	342.039	2.99403e-05	0.00404437	1.31916e-05	0.026973	0.242758	0.0301583
PMS2	TNFRSF11B	0	1	3	0	4	14.4421	406.716	406.716	0.126182	2.77087e-06	1.48593e-05	0.353573	0.011477	0.0301583
PMS2	FAM129C	0	0	0	3	3	0	315.144	315.144	0.635032	6.05193e-06	1.49866e-05	0.917946	0.0151987	0.0301583
PMS2	NF1	0	5	2	3	10	14.716	126.649	126.649	0.0168206	2.85625e-06	1.60986e-05	0.127346	0.011477	0.0301583
PMS2	GLA	0	6	0	0	6	95.4582	0	0	3.07419e-06	0.907575	1.71757e-05	0.0154114	0.993897	0.0301583
PMS2	PRRX1	0	4	1	0	5	97.9359	305.475	305.475	3.98937e-05	0.00457565	1.92063e-05	0.0294527	0.255703	0.0301583
PMS2	NEUROD1	0	5	0	0	5	123.246	0	0	3.24934e-06	0.962426	1.95141e-05	0.0154114	0.993897	0.0301583
PMS2	LUM	0	0	2	0	2	0	1520.94	1520.94	0.784415	4.74916e-06	2.30752e-05	0.917946	0.0144756	0.0311565
PMS2	ASIC1	0	7	0	0	7	74.1351	0	0	4.60248e-06	0.904995	2.49624e-05	0.0154114	0.993897	0.0311565
PMS2	PABPC4L	0	5	0	0	5	115.869	0	0	4.34787e-06	0.938598	2.52612e-05	0.0154114	0.993897	0.0311565
PMS2	ASB15	0	0	3	0	3	0	276.722	276.722	0.673005	9.00347e-06	2.63631e-05	0.917946	0.0180889	0.0311565
PMS2	NNAT	0	0	0	2	2	0	1477.61	1477.61	0.876419	5.04352e-06	2.81544e-05	0.918038	0.0144756	0.031425
PMS2	PNLDC1	0	3	1	1	5	53.4084	298.585	298.585	0.00118937	0.000141396	3.22567e-05	0.0480771	0.0526071	0.0323085
PMS2	ZNF513	0	7	0	0	7	69.6143	0	0	6.6676e-06	0.910968	3.60702e-05	0.0154176	0.993897	0.0323085
PMS2	TPR	0	2	1	4	7	5.1511	95.425	95.425	0.258658	1.07577e-05	3.8397e-05	0.538296	0.0196484	0.0323085
PMS2	TMEM86A	0	4	0	0	4	154.073	0	0	6.9043e-06	0.95287	4.00018e-05	0.0154176	0.993897	0.0323085
PMS2	PRICKLE3	0	8	0	0	8	60.0545	0	0	7.67388e-06	0.921611	4.18811e-05	0.0154176	0.993897	0.0323085
PMS2	SLC10A6	0	2	2	0	4	35.9074	546.022	546.022	0.0106473	4.01497e-05	4.37306e-05	0.103219	0.0319841	0.0323085
PMS2	TMEM14C	0	3	0	1	4	101.009	481.021	481.021	0.000187765	0.00278959	4.37408e-05	0.0379224	0.210105	0.0323085
PMS2	CCDC74A	0	4	0	0	4	150.353	0	0	7.59809e-06	0.957156	4.39667e-05	0.0154176	0.993897	0.0323085
PMS2	BNC2	0	9	0	0	9	53.4138	0	0	8.93682e-06	0.889948	4.4805e-05	0.0163227	0.993897	0.0323085
PMS2	C9orf170	0	0	1	1	2	0	1118.95	1118.95	0.815613	8.99692e-06	4.50271e-05	0.917946	0.0180889	0.0323085
PMS2	HAUS5	0	3	3	0	6	21.7419	216.831	216.831	0.0129741	1.89243e-05	4.69926e-05	0.112999	0.0253472	0.0325561
PMS2	THSD7A	0	1	4	0	5	3.81989	131.23	131.23	0.435872	1.292e-05	4.93263e-05	0.806883	0.0199674	0.0330338
PMS2	AQP6	0	0	2	0	2	0	953.195	953.195	0.735105	1.25645e-05	5.23972e-05	0.917946	0.0199674	0.0337704
PMS2	PRKRIR	0	6	1	0	7	59.315	110.487	110.487	3.71165e-05	0.0139568	5.67297e-05	0.0286811	0.340016	0.0337704
PMS2	BPIFB1	0	6	0	0	6	75.437	0	0	1.07738e-05	0.908509	5.73008e-05	0.0166505	0.993897	0.0337704
PMS2	IL3	0	1	2	0	3	37.0485	667.581	667.581	0.0462651	2.63999e-05	5.82417e-05	0.207689	0.0261832	0.0337704
PMS2	IZUMO1	0	4	1	0	5	77.4337	222.314	222.314	9.68784e-05	0.00647753	5.90118e-05	0.0353888	0.287301	0.0337704
PMS2	RP1-170O19.20	0	3	0	0	3	262.858	0	0	1.0532e-05	0.967274	6.05114e-05	0.0166505	0.993897	0.0337704
PMS2	ACPT	0	3	1	1	5	30.471	391.019	391.019	0.00550116	8.0574e-05	6.60836e-05	0.0790585	0.0447591	0.035227
PMS2	FAM92A1	0	2	2	0	4	52.4307	324.378	324.378	0.00505383	0.000118966	6.66556e-05	0.0767472	0.0499679	0.035227
PMS2	PPP6R3	0	3	0	4	7	15.0011	124.922	124.922	0.0310231	1.56431e-05	7.417e-05	0.16962	0.0224489	0.035227
PMS2	IL17RA	0	5	2	0	7	32.3497	227.413	227.413	0.00111709	0.000249307	7.46145e-05	0.0480771	0.0581555	0.035227
PMS2	VPS37B	0	1	2	0	3	20.6219	730.259	730.259	0.0869103	2.18942e-05	7.5007e-05	0.288328	0.0258751	0.035227
PMS2	KCTD7	0	6	0	0	6	71.0175	0	0	1.47638e-05	0.90085	7.63519e-05	0.0185853	0.993897	0.035227
PMS2	OR52N2	0	4	0	0	4	129.837	0	0	1.34671e-05	0.973247	7.65986e-05	0.0185853	0.993897	0.035227
PMS2	FAM188B	0	5	1	1	7	38.7416	163.243	163.243	0.000547877	0.000496427	7.7701e-05	0.0397353	0.0810871	0.035227
PMS2	RAPGEFL1	0	6	0	0	6	70.9833	0	0	1.48009e-05	0.917937	7.89017e-05	0.0185853	0.993897	0.035227
PMS2	SENP3	0	3	3	0	6	17.9258	184.981	184.981	0.0206271	3.06387e-05	9.6207e-05	0.140196	0.0267635	0.0420195
PMS2	ANXA10	0	0	3	0	3	0	194.914	194.914	0.750932	2.61497e-05	9.861e-05	0.917946	0.0261832	0.0421526
PMS2	GATAD1	0	1	2	0	3	15.5953	677.585	677.585	0.116539	2.55935e-05	0.000103191	0.339775	0.0261832	0.0431918
PMS2	ADAMTS19	0	0	2	1	3	0	132.027	132.027	0.540502	8.46007e-05	0.000106769	0.917946	0.0447591	0.0436219
PMS2	MTERFD2	0	5	0	0	5	83.0348	0	0	2.03734e-05	0.925873	0.000108957	0.0240777	0.993897	0.0436219
PMS2	MIA-RAB4B	0	0	2	0	2	0	733.379	733.379	0.85611	2.17004e-05	0.000110732	0.917946	0.0258751	0.0436219
PMS2	SMARCA2	0	11	0	0	11	38.3752	0	0	3.62471e-05	0.810407	0.000124515	0.0286811	0.993897	0.0476707
PMS2	LRRC23	0	2	1	1	4	40.396	289.583	289.583	0.00846391	0.000150711	0.000126142	0.0928212	0.0550534	0.0476707
PMS2	ANKAR	0	8	1	0	9	45.0725	55.9848	55.9848	4.39789e-05	0.0294631	0.000128128	0.0294527	0.446077	0.0476707
PMS2	SPHKAP	0	4	3	0	7	17.0849	162.724	162.724	0.0148807	4.51339e-05	0.000132545	0.119875	0.0319841	0.0477453
PMS2	EMP2	0	5	0	0	5	79.5978	0	0	2.46905e-05	0.943343	0.000133462	0.026973	0.993897	0.0477453
PMS2	ITGB2	0	8	0	0	8	48.6889	0	0	2.78485e-05	0.893192	0.000135458	0.026973	0.993897	0.0477453
PMS2	TMEM31	0	0	2	0	2	0	654.385	654.385	0.853857	2.75223e-05	0.00013843	0.917946	0.0261832	0.0479516
PMS2	ZNF799	0	5	0	0	5	77.4765	0	0	2.79028e-05	0.909213	0.000143584	0.026973	0.993897	0.048894
PMS2	SMAD4	0	4	1	1	6	33.5211	183.416	183.416	0.00189021	0.000389812	0.000147523	0.0557208	0.0712615	0.0493979
POLD1	PSMB5	0	6	0	0	6	189.474	0	0	8.0814e-10	0.949785	6.30773e-09	1.62363e-05	0.984265	0.000126729
POLD1	NF1	0	6	5	3	14	6.60003	69.4	69.4	0.0245467	1.28252e-08	9.39212e-08	0.12961	0.000257672	0.000943485
POLD1	SPHKAP	0	10	4	0	14	15.3207	74.0827	74.0827	0.0001379	8.68378e-06	1.95026e-06	0.018313	0.0248363	0.00720416
POLD1	PIGM	0	3	2	0	5	25.4257	630.312	630.312	0.00178572	9.66568e-06	2.05249e-06	0.0396846	0.0248363	0.00720416
POLD1	IFIT5	0	4	2	0	6	37.0163	216.16	216.16	0.00012877	9.04042e-05	2.09842e-06	0.018313	0.0465721	0.00720416
POLD1	IL3	0	3	2	0	5	47.4746	271.591	271.591	0.000286776	5.60831e-05	2.15146e-06	0.0226646	0.0375924	0.00720416
POLD1	FMR1NB	0	7	0	0	7	48.4104	0	0	5.98726e-07	0.872339	3.59815e-06	0.00341841	0.984265	0.0103272
POLD1	KCNK9	0	9	0	0	9	35.2937	0	0	6.58788e-07	0.922232	4.12394e-06	0.00341841	0.984265	0.0103568
POLD1	MTERFD2	0	7	0	0	7	46.1907	0	0	8.06704e-07	0.878535	4.83266e-06	0.00341841	0.984265	0.0105917
POLD1	BPIFB1	0	8	0	0	8	36.8678	0	0	1.20136e-06	0.840913	6.68596e-06	0.00341841	0.984265	0.0105917
POLD1	FAM92A1	0	2	3	0	5	19.6164	168.878	168.878	0.0128281	6.06457e-06	7.28e-06	0.0929651	0.0248363	0.0105917
POLD1	ACSS1	0	10	0	0	10	28.5907	0	0	1.54977e-06	0.823975	8.14589e-06	0.00341841	0.984265	0.0105917
POLD1	RAB39A	0	6	0	0	6	52.0143	0	0	1.49764e-06	0.895241	8.96794e-06	0.00341841	0.984265	0.0105917
POLD1	CCDC74A	0	5	0	0	5	70.0771	0	0	1.6e-06	0.922634	9.78748e-06	0.00341841	0.984265	0.0105917
POLD1	C2orf15	0	5	0	0	5	69.3618	0	0	1.68157e-06	0.885218	9.99181e-06	0.00341841	0.984265	0.0105917
POLD1	NKX2-2	0	4	1	0	5	49.9094	253.577	253.577	4.08581e-05	0.00367897	1.01217e-05	0.0112449	0.20324	0.0105917
POLD1	SLC25A51	0	2	2	0	4	29.1624	401.894	401.894	0.00578697	2.47238e-05	1.02665e-05	0.0641644	0.0248363	0.0105917
POLD1	STUB1	0	5	1	1	7	27.0313	107.443	107.443	0.000137544	0.000390024	1.03034e-05	0.018313	0.0746545	0.0105917
POLD1	TMEM86A	0	5	0	0	5	69.1937	0	0	1.70147e-06	0.917998	1.03547e-05	0.00341841	0.984265	0.0105917
POLD1	LY75-CD302	0	12	2	0	14	21.4495	27.5699	27.5699	5.31377e-06	0.00648464	1.05437e-05	0.00593106	0.260046	0.0105917
POLD1	GPR37	0	8	0	0	8	34.0159	0	0	2.08366e-06	0.876338	1.19581e-05	0.00380571	0.984265	0.0114405
POLD1	ZEB2	1	3	4	0	7	3.93537	74.5285	74.5285	0.122664	2.7297e-06	1.46603e-05	0.316849	0.0248363	0.0133882
POLD1	PLXNA3	0	13	0	0	13	21.583	0	0	3.32679e-06	0.793649	1.54974e-05	0.0051133	0.984265	0.0135373
POLD1	SLC24A4	0	9	0	0	9	28.0526	0	0	3.57216e-06	0.780979	1.67786e-05	0.0051133	0.984265	0.0140458
POLD1	FEM1C	0	8	0	0	8	30.928	0	0	3.9568e-06	0.845535	2.12309e-05	0.0051133	0.984265	0.0161697
POLD1	LY75	0	12	2	0	14	19.7626	25.4017	25.4017	1.03334e-05	0.00765134	2.15225e-05	0.00699982	0.280516	0.0161697
POLD1	ZNF799	0	7	0	0	7	35.6277	0	0	4.07211e-06	0.837062	2.17302e-05	0.0051133	0.984265	0.0161697
POLD1	MRPL30	0	5	0	0	5	57.8934	0	0	4.01821e-06	0.884122	2.30446e-05	0.0051133	0.984265	0.0165353
POLD1	GDI1	1	7	1	0	8	19.8006	38.3166	38.3166	1.86913e-05	0.0257171	2.53056e-05	0.00988228	0.418341	0.0175315
POLD1	TAF1L	0	13	0	0	13	19.9613	0	0	6.50269e-06	0.760578	2.70158e-05	0.00622121	0.984265	0.0180925
POLD1	OR5D18	0	5	0	0	5	55.3036	0	0	5.00204e-06	0.945633	2.95577e-05	0.00591153	0.984265	0.0181188
POLD1	DHFRL1	0	1	2	0	3	20.69	489.085	489.085	0.0584462	1.64084e-05	3.11604e-05	0.209275	0.0248363	0.0181188
POLD1	THSD7A	0	3	5	0	8	4.14655	54.4104	54.4104	0.156814	5.40649e-06	3.1698e-05	0.367154	0.0248363	0.0181188
POLD1	CRYGS	0	3	2	0	5	23.4409	172.696	172.696	0.00225159	0.000144593	3.20863e-05	0.0426359	0.054431	0.0181188
POLD1	ZNF471	0	7	0	0	7	33.3324	0	0	6.11176e-06	0.838917	3.21836e-05	0.00613957	0.984265	0.0181188
POLD1	FAM90A1	0	6	0	0	6	40.9538	0	0	5.62613e-06	0.91519	3.24661e-05	0.00594919	0.984265	0.0181188
POLD1	IL17RA	0	7	2	0	9	17.9919	78.8966	78.8966	0.000209911	0.00074291	3.37526e-05	0.0207374	0.0932863	0.0182878
POLD1	EFR3A	0	9	0	0	9	24.7974	0	0	8.56624e-06	0.734877	3.45895e-05	0.00664548	0.984265	0.0182878
POLD1	PNLDC1	0	4	1	1	6	25.0139	96.3857	96.3857	0.000555335	0.00048931	3.6371e-05	0.0270807	0.0789921	0.0184199
POLD1	IL9R	0	6	0	0	6	39.2588	0	0	7.0852e-06	0.865877	3.87153e-05	0.0064704	0.984265	0.0184199
POLD1	ZNF493	1	8	0	0	8	19.6711	0	0	7.932e-06	0.764289	3.90237e-05	0.00664548	0.984265	0.0184199
POLD1	TP53	1	6	2	1	9	9.27999	51.3639	51.3639	0.00211577	0.000107733	3.99503e-05	0.0417563	0.0475878	0.0184199
POLD1	FAM214A	0	3	4	0	7	7.35167	71.3484	71.3484	0.0467292	1.00759e-05	4.2452e-05	0.183438	0.0248363	0.0184199
POLD1	UGT1A7	0	3	2	1	6	10.6106	110.45	110.45	0.0191727	2.22865e-05	4.37402e-05	0.114963	0.0248363	0.0184199
POLD1	PCDH8	0	7	1	0	8	20.706	161.061	161.061	9.75848e-05	0.00604707	4.54975e-05	0.0164754	0.252945	0.0184199
POLD1	SLC10A6	0	3	2	0	5	20.1802	173.225	173.225	0.00343469	0.00014367	4.55546e-05	0.0508937	0.054431	0.0184199
POLD1	SMIM8	0	3	1	0	4	48.6355	274.808	274.808	0.000266829	0.00336985	4.61025e-05	0.0222092	0.193439	0.0184199
POLD1	KCTD7	0	7	0	0	7	31.1138	0	0	9.26154e-06	0.828738	4.72123e-05	0.00664548	0.984265	0.0184199
POLD1	ANKRD13B	0	8	0	0	8	27.265	0	0	9.09552e-06	0.847865	4.73769e-05	0.00664548	0.984265	0.0184199
POLD1	NCSTN	0	9	0	0	9	23.8981	0	0	1.1077e-05	0.771996	4.8929e-05	0.00700035	0.984265	0.0184199
POLD1	FAM129C	0	0	0	3	3	0	107.787	107.787	0.443732	2.40124e-05	4.99541e-05	0.700096	0.0248363	0.0184199
POLD1	GPR55	0	6	0	0	6	37.6049	0	0	8.95015e-06	0.90626	5.02968e-05	0.00664548	0.984265	0.0184199
POLD1	FAM107A	0	5	0	0	5	48.7512	0	0	9.11261e-06	0.888939	5.0687e-05	0.00664548	0.984265	0.0184199
POLD1	CMTM4	0	3	1	1	5	16.3153	209.656	209.656	0.00617774	9.63709e-05	5.08364e-05	0.0663727	0.0475878	0.0184199
POLD1	SMAD4	0	6	1	1	8	20.1057	61.5942	61.5942	0.000228563	0.00124334	5.16074e-05	0.0215777	0.11783	0.0184199
POLD1	IL7R	0	3	1	1	5	21.5698	149.127	149.127	0.00284908	0.000196538	5.21017e-05	0.0474634	0.0649645	0.0184199
POLD1	ANKRD36C	0	10	0	0	10	21.2454	0	0	1.45525e-05	0.709912	5.24372e-05	0.00823736	0.984265	0.0184199
POLD1	HEATR1	0	9	0	0	9	23.5245	0	0	1.23518e-05	0.765457	5.34797e-05	0.00752002	0.984265	0.0184199
POLD1	FSD1	0	5	0	2	7	17.5709	103.868	103.868	0.000876654	0.000418593	5.46249e-05	0.031972	0.0750888	0.0184199
POLD1	TNFRSF11B	0	1	3	0	4	5.1723	142.706	142.706	0.256745	1.01695e-05	5.50095e-05	0.498768	0.0248363	0.0184199
POLD1	ZNF439	0	0	3	0	3	0	109.148	109.148	0.48824	2.31093e-05	5.75631e-05	0.735601	0.0248363	0.018959
POLD1	CKS2	0	3	0	0	3	141.436	0	0	1.04522e-05	0.92194	5.94947e-05	0.00699982	0.984265	0.0192791
POLD1	GPR171	0	5	0	0	5	46.7136	0	0	1.11498e-05	0.901826	6.20821e-05	0.00700035	0.984265	0.0197983
POLD1	GLA	0	6	0	0	6	35.0707	0	0	1.30378e-05	0.844334	6.76244e-05	0.0077042	0.984265	0.0211832
POLD1	KAT2A	0	7	0	2	9	17.1059	59.8898	59.8898	0.000274634	0.00131792	7.01532e-05	0.0225031	0.121406	0.0211832
POLD1	MAPK8IP1	0	1	3	0	4	2.98965	134.036	134.036	0.434498	1.23242e-05	7.03615e-05	0.691445	0.0248363	0.0211832
POLD1	LUM	0	1	2	0	3	9.30142	439.193	439.193	0.139522	2.05409e-05	7.09835e-05	0.341388	0.0248363	0.0211832
POLD1	CLEC18C	0	3	1	0	4	46.8899	192.117	192.117	0.00029757	0.00498394	7.2457e-05	0.0226646	0.232866	0.0211832
POLD1	RNF25	0	0	3	0	3	0	104.687	104.687	0.520182	2.62509e-05	7.2751e-05	0.754991	0.0251147	0.0211832
POLD1	CDHR1	0	1	2	1	4	2.50459	129.703	129.703	0.508394	1.363e-05	7.50728e-05	0.749113	0.0248363	0.0213976
POLD1	LRRC23	0	3	1	1	5	22.7945	113.177	113.177	0.00243749	0.000349874	7.77605e-05	0.0438813	0.0746545	0.0213976
POLD1	EMC1	0	8	1	0	9	22.8243	25.5326	25.5326	2.83713e-05	0.0463303	7.95681e-05	0.0110055	0.507716	0.0213976
POLD1	NNAT	0	0	0	2	2	0	505.002	505.002	0.800357	1.53475e-05	8.0258e-05	0.843315	0.0248363	0.0213976
POLD1	ASB15	0	0	3	0	3	0	97.7703	97.7703	0.491614	3.234e-05	8.03746e-05	0.738358	0.0270726	0.0213976
POLD1	CYB561	0	6	0	0	6	34.2682	0	0	1.47601e-05	0.896913	8.051e-05	0.00823736	0.984265	0.0213976
POLD1	ASIC3	0	3	0	2	5	16.2166	166.363	166.363	0.00628061	0.000156347	8.09425e-05	0.0669343	0.0560923	0.0213976
POLD1	DNAH7	0	16	0	0	16	14.2892	0	0	4.79882e-05	0.599772	9.18252e-05	0.0124005	0.984265	0.0239592
POLD1	ACPT	0	4	1	1	6	15.6441	122.568	122.568	0.00291618	0.000296184	9.36087e-05	0.0478668	0.0743126	0.0241114
POLD1	LIPJ	0	5	0	0	5	42.12	0	0	1.81312e-05	0.867357	9.59001e-05	0.00984523	0.984265	0.0242645
POLD1	SAP25	0	0	1	1	2	0	433.067	433.067	0.692682	2.11523e-05	9.66186e-05	0.80831	0.0248363	0.0242645
POLD1	LRRC16A	0	11	0	0	11	18.0773	0	0	3.02849e-05	0.69777	0.000100596	0.0110055	0.984265	0.0247674
POLD1	ASIC1	0	7	0	0	7	27.2409	0	0	2.03839e-05	0.835725	0.000101533	0.0105008	0.984265	0.0247674
POLD1	LAMB2	0	9	1	2	12	11.9503	46.3991	46.3991	0.000848858	0.00030705	0.000102319	0.0318126	0.0743126	0.0247674
POLD1	FIG4	0	9	0	0	9	20.9845	0	0	2.68596e-05	0.734672	0.000104254	0.0110055	0.984265	0.0249353
POLD1	ZNF513	0	7	0	0	7	27.1148	0	0	2.09459e-05	0.853748	0.000106832	0.0105206	0.984265	0.0252513
POLD1	TMEM14C	0	3	0	1	4	41.7437	170.268	170.268	0.0004204	0.00568922	0.000111982	0.0247896	0.246843	0.0256996
POLD1	PLA1A	0	4	0	2	6	18.0781	89.7358	89.7358	0.00177198	0.000568032	0.000112382	0.0396846	0.0845961	0.0256996
POLD1	RB1	0	1	3	1	5	2.9016	58.9936	58.9936	0.4464	2.12888e-05	0.000113656	0.70187	0.0248363	0.0256996
POLD1	OR10G8	1	4	1	0	5	17.4826	224.311	224.311	0.000768234	0.00365635	0.000113845	0.0307257	0.20324	0.0256996
POLD1	MYBL1	1	7	0	0	7	18.6254	0	0	2.69747e-05	0.73648	0.000122135	0.0110055	0.984265	0.0261961
POLD1	SEMA3A	1	1	1	3	5	1.85134	43.4224	43.4224	0.624272	2.34833e-05	0.000122706	0.788901	0.0248363	0.0261961
POLD1	C1orf65	0	7	0	0	7	26.6002	0	0	2.34304e-05	0.883982	0.000123115	0.01098	0.984265	0.0261961
POLD1	RHO	1	7	0	0	7	19.0642	0	0	2.34706e-05	0.859045	0.000123625	0.01098	0.984265	0.0261961
POLD1	C9orf170	0	0	1	1	2	0	381.486	381.486	0.702405	2.75673e-05	0.000125987	0.810367	0.0251752	0.0261961
POLD1	AHNAK2	0	15	1	0	16	14.7436	30.4616	30.4616	4.55598e-05	0.0381055	0.000126676	0.0122046	0.468243	0.0261961
POLD1	CELA1	0	4	1	0	5	31.8734	95.2258	95.2258	0.000226455	0.010784	0.000127454	0.0215626	0.32613	0.0261961
POLD1	APOA5	0	5	0	0	5	39.8415	0	0	2.35e-05	0.9182	0.000127773	0.01098	0.984265	0.0261961
POLD1	RBMXL3	3	4	3	0	7	3.43712	57.3413	57.3413	0.0872775	4.32364e-05	0.000128242	0.259885	0.0321727	0.0261961
POLD1	UGT1A1	0	4	1	1	6	14.138	119.684	119.684	0.00410085	0.000311297	0.000129083	0.0550001	0.0743126	0.0261961
POLD1	MLST8	0	6	0	0	6	30.9635	0	0	2.53054e-05	0.865049	0.000130552	0.0110055	0.984265	0.0262292
POLD1	KRTAP1-1	0	2	1	0	3	55.8159	388.172	388.172	0.00152524	0.00231357	0.000133561	0.03757	0.160837	0.026568
POLD1	SLC6A6	0	3	2	1	6	6.69379	93.3692	93.3692	0.0578981	3.72152e-05	0.000135466	0.207942	0.0299076	0.0266829
POLD1	OR5AK2	0	3	1	0	4	33.5633	251.504	251.504	0.000799194	0.00371211	0.000137116	0.0311779	0.20324	0.0267455
POLD1	KRT8	0	8	0	0	8	22.8979	0	0	2.78039e-05	0.853827	0.000139139	0.0110055	0.984265	0.0268744
POLD1	MCOLN1	0	7	0	0	7	25.7551	0	0	2.82762e-05	0.844177	0.000140452	0.0110055	0.984265	0.0268744
POLD1	HAUS5	0	3	3	0	6	8.8921	80.5988	80.5988	0.0297337	5.82166e-05	0.000142215	0.144623	0.03773	0.0269552
POLD1	NAT8L	0	5	0	0	5	38.7369	0	0	2.67787e-05	0.950403	0.000146905	0.0110055	0.984265	0.0273258
POLD1	TYK2	0	10	1	0	11	17.6756	26.3295	26.3295	5.31461e-05	0.0447813	0.000147803	0.013347	0.500325	0.0273258
POLD1	SOAT2	0	7	0	0	7	25.3079	0	0	3.12967e-05	0.815728	0.000148251	0.0110055	0.984265	0.0273258
POLD1	GPX8	0	4	0	0	4	55.0237	0	0	2.79527e-05	0.912056	0.000150663	0.0110055	0.984265	0.027518
POLD1	SENP3	0	4	3	0	7	9.60096	69.7402	69.7402	0.014106	9.02731e-05	0.000155001	0.0980972	0.0465721	0.0279586
POLD1	TRIM64B	0	5	0	0	5	37.6809	0	0	3.04367e-05	0.864655	0.000156683	0.0110055	0.984265	0.0279586
POLD1	SEMA4F	0	7	0	0	7	25.1201	0	0	3.26731e-05	0.827007	0.00015725	0.0110055	0.984265	0.0279586
POLD1	PPARGC1B	0	8	2	0	10	14.1206	50.2629	50.2629	0.000478985	0.00189476	0.000164937	0.0256805	0.14759	0.0290679
POLD1	ZNF175	0	7	1	0	8	21.5469	30.4678	30.4678	7.81822e-05	0.0380969	0.000168366	0.014481	0.468243	0.0293138
POLD1	DEXI	0	0	1	0	1	0	21256.7	21256.7	0.896194	3.22683e-05	0.000174248	0.905432	0.0270726	0.0293138
POLD1	OR52N2	0	4	0	0	4	53.0923	0	0	3.21301e-05	0.951348	0.000174926	0.0110055	0.984265	0.0293138
POLD1	PRODH2	0	7	0	0	7	24.656	0	0	3.63816e-05	0.832315	0.000175624	0.0110055	0.984265	0.0293138
POLD1	HGFAC	0	7	0	0	7	24.7214	0	0	3.58314e-05	0.847972	0.000176928	0.0110055	0.984265	0.0293138
POLD1	OR2C3	0	5	0	0	5	36.8963	0	0	3.3545e-05	0.919335	0.000179368	0.0110055	0.984265	0.0293138
POLD1	MEX3B	0	5	0	0	5	36.9378	0	0	3.33716e-05	0.948802	0.00018099	0.0110055	0.984265	0.0293138
POLD1	CALHM1	0	6	0	0	6	29.2577	0	0	3.40865e-05	0.920597	0.000181821	0.0110055	0.984265	0.0293138
POLD1	NEUROD1	0	5	0	0	5	36.7805	0	0	3.40357e-05	0.927243	0.000182654	0.0110055	0.984265	0.0293138
POLD1	DOCK3	0	13	0	0	13	14.9057	0	0	6.71978e-05	0.662185	0.000184479	0.0142802	0.984265	0.0293138
POLD1	SUV39H1	0	7	0	0	7	24.6374	0	0	3.65405e-05	0.872798	0.000185779	0.0110055	0.984265	0.0293138
POLD1	ZNF768	0	6	0	0	6	29.062	0	0	3.53045e-05	0.907485	0.000186316	0.0110055	0.984265	0.0293138
POLD1	DUXA	0	4	0	0	4	51.5419	0	0	3.60572e-05	0.877096	0.000187487	0.0110055	0.984265	0.0293138
POLD1	RETN	0	3	0	0	3	95.6191	0	0	3.46101e-05	0.952868	0.000188026	0.0110055	0.984265	0.0293138
POLD1	FUT5	0	3	1	0	4	27.4267	310.016	310.016	0.00143653	0.00295481	0.000189097	0.0366938	0.184666	0.0293138
POLD1	CHRNA2	0	7	0	0	7	24.3696	0	0	3.89096e-05	0.856728	0.000193543	0.0110364	0.984265	0.0293138
POLD1	PRKCI	0	5	2	0	7	19.145	44.2025	44.2025	0.000612914	0.00247036	0.000193705	0.027923	0.16655	0.0293138
POLD1	PPP6R3	0	3	1	3	7	6.10766	49.3852	49.3852	0.070981	4.25661e-05	0.000194309	0.231695	0.0321727	0.0293138
POLD1	CREB3L2	0	7	0	0	7	24.1009	0	0	4.14636e-05	0.82537	0.000196871	0.0112574	0.984265	0.0293138
POLD1	STXBP5	0	6	3	0	9	11.703	45.7064	45.7064	0.00273637	0.000321117	0.000198577	0.046592	0.0743126	0.0293138
POLD1	RAP2B	0	3	0	0	3	93.7961	0	0	3.67014e-05	0.975868	0.000199656	0.0110055	0.984265	0.0293138
POLD1	FEZF2	0	5	0	0	5	36.0286	0	0	3.74353e-05	0.929794	0.000200205	0.0110364	0.984265	0.0293138
POLD1	EMP2	0	5	0	0	5	35.8154	0	0	3.84722e-05	0.897941	0.000201465	0.0110364	0.984265	0.0293138
POLD1	GTF2IRD1	0	5	1	2	8	8.59976	64.9769	64.9769	0.0131593	0.000111792	0.000202515	0.0942243	0.0475878	0.0293138
POLD1	BIRC7	0	2	1	1	4	11.46	185.774	185.774	0.0362768	0.000124115	0.000202808	0.159977	0.0498717	0.0293138
POLD1	DCAF12L2	0	5	0	0	5	35.7092	0	0	3.90016e-05	0.93039	0.000208213	0.0110364	0.984265	0.0298801
POLD1	ABHD14A	0	4	0	0	4	50.2858	0	0	3.96839e-05	0.914444	0.000210472	0.0110735	0.984265	0.0299769
POLD1	UPF3B	0	6	0	0	6	27.4087	0	0	4.78909e-05	0.782196	0.000212814	0.0124005	0.984265	0.0299769
POLD1	BCL2L12	0	5	1	0	6	24.5265	56.9099	56.9099	0.000211335	0.019057	0.000213364	0.0207374	0.381848	0.0299769
POLD1	PMS2	0	5	2	0	7	16.3255	56.7886	56.7886	0.00118548	0.00147158	0.000216348	0.034591	0.128546	0.0300723
POLD1	ITGA2B	0	7	0	0	7	23.4266	0	0	4.87603e-05	0.792106	0.000217251	0.0124005	0.984265	0.0300723
POLD1	SRCIN1	0	9	0	1	10	16.7381	37.7635	37.7635	0.000116259	0.0300286	0.000219298	0.0179597	0.439086	0.0300723
POLD1	PRKRIR	0	6	1	0	7	22.1444	39.4578	39.4578	0.000141787	0.0286021	0.000220853	0.018313	0.431986	0.0300723
POLD1	ARHGEF15	0	6	1	0	7	20.2934	60.4487	60.4487	0.000218392	0.0178251	0.000223566	0.0210901	0.374481	0.0300723
POLD1	POLR3F	0	4	1	0	5	31.5766	54.003	54.003	0.000234534	0.020197	0.000223812	0.0216148	0.389432	0.0300723
POLD1	CORO2B	0	6	0	1	7	21.4091	45.7212	45.7212	0.000167725	0.0242907	0.000226225	0.0194944	0.409073	0.0300723
POLD1	PHF3	0	9	2	1	12	11.7402	34.7311	34.7311	0.000936013	0.000723021	0.000228611	0.0320322	0.0918363	0.0300723
POLD1	ZNF14	0	0	3	0	3	0	70.2308	70.2308	0.516578	8.83786e-05	0.000228816	0.753161	0.0465721	0.0300723
POLD1	AQP6	0	1	2	0	3	6.0319	276.525	276.525	0.219637	5.40107e-05	0.000229011	0.450233	0.0375924	0.0300723
POLD1	MAPK15	1	4	1	1	6	10.0913	65.655	65.655	0.00540105	0.000718507	0.000243833	0.062098	0.0918363	0.0318108
POLD1	MTA1	0	8	0	1	9	17.8118	34.5505	34.5505	0.000128139	0.0331402	0.000248788	0.018313	0.45013	0.0322478
POLD1	ITGAL	1	6	1	2	9	7.23854	35.1328	35.1328	0.00625724	0.00033935	0.00025613	0.0668451	0.0743126	0.0328216
POLD1	EOMES	0	5	1	0	6	21.3325	84.1826	84.1826	0.000387094	0.0123565	0.000256483	0.0244193	0.342983	0.0328216
POLD1	RP1-170O19.20	0	3	0	0	3	85.4491	0	0	4.87431e-05	0.93874	0.000259173	0.0124005	0.984265	0.0328796
POLD1	BNC2	0	9	0	0	9	18.6479	0	0	5.844e-05	0.807165	0.000260209	0.0137417	0.984265	0.0328796
POLD1	ZFP3	0	6	0	0	6	26.7627	0	0	5.41795e-05	0.843092	0.000262565	0.0134385	0.984265	0.0329699
POLD1	MIA-RAB4B	0	0	2	0	2	0	271.475	271.475	0.757759	5.61332e-05	0.000264404	0.828253	0.0375924	0.0329946
POLD1	ABCB4	0	5	2	1	8	10.0085	51.7412	51.7412	0.0077488	0.000221745	0.000267444	0.0743017	0.0696107	0.0330217
POLD1	ESYT1	0	9	0	0	9	17.9607	0	0	7.44144e-05	0.722135	0.000268588	0.014416	0.984265	0.0330217
POLD1	BICD2	0	10	0	0	10	17.5677	0	0	5.54151e-05	0.863418	0.000269552	0.0135774	0.984265	0.0330217
POLD1	ZNF536	0	10	1	0	11	14.321	57.0928	57.0928	0.000212628	0.0189894	0.000271499	0.0207374	0.381135	0.0330587
POLD1	NALCN	1	13	0	0	13	9.81031	0	0	0.000102676	0.585794	0.000278512	0.0170485	0.984265	0.0332374
POLD1	CPZ	1	8	0	0	8	14.5218	0	0	5.74454e-05	0.824713	0.000279462	0.0137397	0.984265	0.0332374
POLD1	PITRM1	0	9	0	0	9	18.1043	0	0	7.07124e-05	0.755855	0.000279501	0.0143181	0.984265	0.0332374
POLD1	MUC5B	1	15	1	0	16	9.35236	15.6678	15.6678	9.07921e-05	0.069559	0.000279584	0.0161425	0.62753	0.0332374
POLD1	PRRX1	1	4	1	0	5	19.576	59.172	59.172	0.000505059	0.0158656	0.000284388	0.0258877	0.361657	0.0336096
POLD1	PGAM1	0	5	0	0	5	32.9303	0	0	5.65242e-05	0.894448	0.000289505	0.0136823	0.984265	0.0340142
POLD1	TMEM31	0	0	2	0	2	0	258.433	258.433	0.761801	6.22207e-05	0.000292725	0.829875	0.0378811	0.0341927
POLD1	ANXA10	0	1	3	0	4	7.10683	76.0282	76.0282	0.185366	6.95014e-05	0.000299925	0.406122	0.0410692	0.0344377
POLD1	FAM194A	0	6	0	0	6	25.9071	0	0	6.40438e-05	0.824439	0.000300252	0.0139859	0.984265	0.0344377
POLD1	ZNF676	0	5	0	0	5	32.2492	0	0	6.21693e-05	0.851687	0.000304762	0.0138681	0.984265	0.0344377
POLD1	IZUMO1	0	5	0	0	5	32.3217	0	0	6.15366e-05	0.861611	0.000304925	0.0138681	0.984265	0.0344377
POLD1	ZNF835	0	6	0	0	6	26.3393	0	0	5.88218e-05	0.925421	0.000306059	0.0137417	0.984265	0.0344377
POLD1	CDKAL1	0	6	1	0	7	22.4895	24.3418	24.3418	0.000131238	0.0488433	0.000306688	0.018313	0.518069	0.0344377
POLD1	IL12RB2	0	7	0	0	7	21.906	0	0	7.12662e-05	0.783173	0.000306821	0.0143181	0.984265	0.0344377
POLD1	C8orf22	0	3	0	0	3	79.8066	0	0	5.99893e-05	0.908828	0.000311763	0.0138534	0.984265	0.0347979
POLD1	VASH1	0	6	0	0	6	26.0051	0	0	6.28139e-05	0.881431	0.000315057	0.0138681	0.984265	0.0349595
POLD1	TMPRSS11A	0	5	1	0	6	25.4243	30.8449	30.8449	0.000180433	0.037581	0.000316691	0.0202315	0.468243	0.0349595
POLD1	HOXD3	1	6	0	0	6	18.9992	0	0	6.2062e-05	0.887005	0.000318497	0.0138681	0.984265	0.0349668
POLD1	SMARCD1	0	7	0	0	7	21.7218	0	0	7.47229e-05	0.78291	0.000320829	0.014416	0.984265	0.0350314
POLD1	PPWD1	0	1	3	0	4	3.59589	79.3747	79.3747	0.366173	6.09858e-05	0.000322815	0.62335	0.0378811	0.0350577
POLD1	MAK16	1	1	3	0	4	4.12054	58.6236	58.6236	0.292798	7.20482e-05	0.000333742	0.54088	0.0413577	0.0354576
POLD1	ZNF629	0	7	1	0	8	16.0276	72.0652	72.0652	0.000386289	0.0146732	0.000334968	0.0244193	0.359345	0.0354576
POLD1	LIN54	0	7	0	0	7	21.5552	0	0	7.80155e-05	0.789288	0.000338299	0.014481	0.984265	0.0354576
POLD1	RAD54B	0	5	2	0	7	16.3432	44.0383	44.0383	0.00118026	0.00248938	0.000339936	0.034591	0.166714	0.0354576
POLD1	SPHK2	0	7	0	0	7	22.0075	0	0	6.94404e-05	0.870183	0.000340957	0.0142802	0.984265	0.0354576
POLD1	ANO8	0	8	0	0	8	19.6113	0	0	7.2203e-05	0.846094	0.00034156	0.0143627	0.984265	0.0354576
POLD1	SLC26A4	1	5	1	1	7	10.2563	41.4973	41.4973	0.00249837	0.00187139	0.000343175	0.0443489	0.147443	0.0354576
POLD1	WDR64	0	7	2	0	9	16.1285	27.4048	27.4048	0.000373901	0.00656398	0.000344264	0.0244193	0.261142	0.0354576
POLD1	AP2A1	0	9	0	1	10	15.8617	31.4176	31.4176	0.000162291	0.0368227	0.000344474	0.0194008	0.466749	0.0354576
POLD1	MAPRE3	0	4	0	1	5	25.9958	67.4022	67.4022	0.000482341	0.0158006	0.000351425	0.0256805	0.361657	0.0354576
POLD1	VASN	0	7	0	0	7	21.9953	0	0	6.96559e-05	0.898705	0.000351612	0.0142802	0.984265	0.0354576
POLD1	GATAD1	0	1	2	0	3	6.32766	219.288	219.288	0.209092	8.77274e-05	0.000353317	0.436998	0.0465721	0.0354576
POLD1	PRDM9	1	7	0	2	9	9.73916	29.394	29.394	0.00100426	0.00382413	0.000353827	0.0327668	0.205108	0.0354576
POLD1	ABCC1	0	11	0	0	11	15.371	0	0	9.60976e-05	0.742451	0.000353832	0.0164754	0.984265	0.0354576
POLD1	UBE3C	0	9	1	0	10	17.1642	16.1092	16.1092	9.92703e-05	0.0769594	0.000357201	0.0166203	0.666174	0.0354576
POLD1	PBLD	0	5	0	0	5	30.9118	0	0	7.53411e-05	0.831363	0.000357286	0.014416	0.984265	0.0354576
POLD1	KCNF1	0	5	0	0	5	31.5668	0	0	6.8512e-05	0.94686	0.000357752	0.0142802	0.984265	0.0354576
POLD1	ANKAR	0	8	1	0	9	17.9915	20.047	20.047	0.000120783	0.060516	0.000358879	0.0182455	0.574045	0.0354576
POLD1	RBM38	0	4	0	0	4	43.5763	0	0	6.90157e-05	0.94177	0.000360029	0.0142802	0.984265	0.0354576
POLD1	C9orf69	0	4	0	0	4	43.4803	0	0	6.96037e-05	0.967268	0.000365549	0.0142802	0.984265	0.0356256
POLD1	TUBA3C	2	7	0	0	7	13.2346	0	0	7.46871e-05	0.820705	0.000365608	0.014416	0.984265	0.0356256
POLD1	GPR37L1	0	5	1	0	6	20.2354	71.0492	71.0492	0.000484947	0.0149055	0.000368112	0.0256805	0.359345	0.0356256
POLD1	RAI1	1	10	1	0	11	10.2087	25.4006	25.4006	0.000206626	0.0406497	0.000368828	0.0207374	0.480407	0.0356256
POLD1	RABGEF1	0	7	0	0	7	21.1608	0	0	8.64861e-05	0.791142	0.000374448	0.0157963	0.984265	0.0359953
POLD1	UGT1A5	0	3	1	1	5	10.8873	114.455	114.455	0.0179604	0.000341765	0.000377395	0.111512	0.0743126	0.0361059
POLD1	PC	0	10	0	0	10	16.2818	0	0	9.24515e-05	0.782777	0.000380465	0.0162934	0.984265	0.0362271
POLD1	TBPL2	0	5	0	0	5	30.6718	0	0	7.80443e-05	0.868531	0.000384509	0.014481	0.984265	0.0364395
POLD1	DDX50	0	0	2	1	3	0	53.8454	53.8454	0.453278	0.000196781	0.000387534	0.708315	0.0649645	0.0365538
POLD1	PATZ1	0	6	0	0	6	24.893	0	0	7.85638e-05	0.895389	0.00039423	0.014481	0.984265	0.0369941
POLD1	PIK3CA	0	8	0	0	8	17.877	0	0	0.000125412	0.677008	0.000395885	0.018313	0.984265	0.0369941
POLD1	SMARCA2	0	11	0	0	11	14.6793	0	0	0.000131685	0.685537	0.000401777	0.018313	0.984265	0.0373709
POLD1	NYNRIN	0	10	0	0	10	16.1759	0	0	9.6543e-05	0.791875	0.000404348	0.0164754	0.984265	0.0374367
POLD1	HCFC2	0	4	1	1	6	14.4944	62.0237	62.0237	0.00377337	0.00122553	0.000417929	0.0529775	0.117809	0.0385165
POLD1	UGT1A3	0	3	1	1	5	11.0548	105.986	105.986	0.0172751	0.000401308	0.0004252	0.109212	0.0746545	0.0389709
POLD1	PCDHA8	0	7	0	0	7	21.08	0	0	8.83481e-05	0.866672	0.000426739	0.015991	0.984265	0.0389709
POLD1	CXorf40B	0	2	1	0	3	36.0422	269.966	269.966	0.00375731	0.00343586	0.000430103	0.0529775	0.196456	0.0391004
POLD1	PTCHD2	0	9	0	2	11	11.4971	43.1021	43.1021	0.00104945	0.00260205	0.000432536	0.0331519	0.170286	0.0391445
POLD1	FAM83B	1	10	0	0	10	11.0246	0	0	0.000122752	0.671781	0.000441132	0.018313	0.984265	0.0395112
POLD1	TUBGCP3	0	5	1	2	8	9.9925	42.9313	42.9313	0.00779326	0.000386839	0.000442216	0.0744348	0.0746545	0.0395112
POLD1	TEX14	0	9	0	0	9	16.4458	0	0	0.000129768	0.709705	0.000442487	0.018313	0.984265	0.0395112
POLD1	SCRN2	0	4	1	0	5	21.032	108.021	108.021	0.0010387	0.00938396	0.000447269	0.0331091	0.306843	0.0396951
POLD1	MAP3K6	0	7	0	1	8	16.9395	38.9664	38.9664	0.000289179	0.0290023	0.000448499	0.0226646	0.433941	0.0396951
POLD1	ACTR3	0	5	1	0	6	23.2302	30.5446	30.5446	0.000267896	0.0379908	0.000457788	0.0222092	0.468243	0.0397224
POLD1	ITGB2	0	8	0	0	8	18.4589	0	0	0.000103774	0.813143	0.000458218	0.0170895	0.984265	0.0397224
POLD1	RGP1	0	3	2	0	5	13.0795	85.4671	85.4671	0.0111693	0.000628813	0.000460889	0.0873502	0.0861292	0.0397224
POLD1	ALDH3A1	1	6	0	0	6	17.5488	0	0	9.4014e-05	0.852511	0.00046113	0.0164247	0.984265	0.0397224
POLD1	CSH1	0	3	0	0	3	69.7913	0	0	9.00733e-05	0.936857	0.000463153	0.0161425	0.984265	0.0397224
POLD1	SEMA3F	0	3	2	1	6	4.92996	66.6856	66.6856	0.111615	0.000103363	0.0004646	0.300275	0.0475878	0.0397224
POLD1	C16orf78	0	5	0	0	5	29.22	0	0	9.7112e-05	0.853629	0.000465976	0.0164754	0.984265	0.0397224
POLD1	STAB1	1	12	0	0	12	9.77094	0	0	0.000141927	0.650716	0.000470111	0.018313	0.984265	0.0397224
POLD1	RCBTB2	0	6	1	0	7	19.5394	31.2779	31.2779	0.000262768	0.037005	0.000470801	0.0222092	0.467002	0.0397224
POLD1	PNISR	0	0	3	0	3	0	43.9796	43.9796	0.373775	0.000360094	0.000472878	0.631954	0.0746545	0.0397224
POLD1	CCDC83	0	5	0	0	5	28.6697	0	0	0.000105761	0.805745	0.000476446	0.0172752	0.984265	0.0397224
POLD1	LIPK	0	4	1	0	5	27.2721	40.4861	40.4861	0.000404381	0.0277975	0.000477332	0.0247896	0.427271	0.0397224
POLD1	PCBP4	0	5	0	1	6	20.0464	55.6031	55.6031	0.000504656	0.0195539	0.000478374	0.0258877	0.386313	0.0397224
POLD1	SCRIB	0	11	0	0	11	14.9029	0	0	0.000118819	0.783351	0.000480355	0.0180849	0.984265	0.0397224
POLD1	CHCHD4	0	0	1	1	2	0	193.727	193.727	0.702969	0.000113693	0.000482862	0.810531	0.0475878	0.0397224
POLD1	SLC39A5	0	5	1	0	6	19.7779	58.143	58.143	0.000534328	0.0186098	0.000483315	0.0264418	0.377722	0.0397224
POLD1	MTHFD1L	0	2	3	0	5	4.75382	66.8094	66.8094	0.167575	0.000102785	0.000486384	0.381892	0.0475878	0.0397224
POLD1	MYH6	0	12	0	0	12	14.0325	0	0	0.00013523	0.742763	0.000487018	0.018313	0.984265	0.0397224
POLD1	MIA	0	0	2	0	2	0	194.618	194.618	0.718922	0.000112607	0.000488458	0.81522	0.0475878	0.0397224
POLD1	UGT1A8	0	3	1	1	5	10.1592	106.801	106.801	0.0213924	0.00039494	0.00049001	0.121001	0.0746545	0.0397224
POLD1	DDHD2	0	6	1	0	7	20.4821	22.9145	22.9145	0.000208688	0.0522163	0.000490656	0.0207374	0.531013	0.0397224
POLD1	GNLY	0	0	2	0	2	0	187.916	187.916	0.67677	0.000121173	0.000494259	0.803212	0.0496835	0.0397224
POLD1	DMTN	0	4	1	0	5	25.4185	50.5026	50.5026	0.000523704	0.0217544	0.000494281	0.0263953	0.400426	0.0397224
POLD1	TAOK1	0	6	2	1	9	11.3648	33.1352	33.1352	0.0030976	0.000829757	0.000496836	0.0487847	0.101034	0.0397686
POLD1	ARID5B	0	7	1	0	8	16.4032	40.3724	40.3724	0.000342382	0.0278843	0.000505954	0.0234492	0.427428	0.0402214
POLD1	PPP1R9B	0	8	1	0	9	15.7529	31.4	31.4	0.000260468	0.0368455	0.00050978	0.0222092	0.466749	0.0402214
POLD1	PTPRN	0	7	0	0	7	20.2095	0	0	0.000111599	0.83238	0.000509836	0.0177598	0.984265	0.0402214
POLD1	MAP1A	0	12	0	0	12	13.9617	0	0	0.000140095	0.747512	0.0005105	0.018313	0.984265	0.0402214
POLD1	DIS3	0	6	0	2	8	14.657	34.2203	34.2203	0.00101716	0.00417795	0.000514482	0.0329632	0.214678	0.0403768
POLD1	DCN	0	4	0	1	5	24.9623	50.7767	50.7767	0.000559539	0.0216243	0.000522146	0.027132	0.399681	0.0406372
POLD1	WFDC11	0	0	0	2	2	0	193.813	193.813	0.774453	0.000113588	0.000523701	0.834665	0.0475878	0.0406372
POLD1	NOTCH2NL	0	4	0	0	4	38.7672	0	0	0.000108002	0.8625	0.000523868	0.0174633	0.984265	0.0406372
POLD1	RBPMS2	0	0	1	1	2	0	166.778	166.778	0.5885	0.000155533	0.000536139	0.780552	0.0560923	0.0414291
POLD1	SPG7	0	9	0	0	9	16.4168	0	0	0.000131196	0.786035	0.000539803	0.018313	0.984265	0.0414916
POLD1	PLOD2	0	6	0	1	7	20.2745	21.3977	21.3977	0.000219393	0.0563176	0.000541078	0.0210901	0.550408	0.0414916
POLD1	FAF1	0	1	3	0	4	3.13612	66.1432	66.1432	0.415943	0.000105945	0.000544896	0.673711	0.0475878	0.0415671
POLD1	MRPS26	0	4	0	0	4	38.7063	0	0	0.000108651	0.914539	0.000546201	0.0174633	0.984265	0.0415671
POLD1	PABPC4L	1	5	0	0	5	20.9981	0	0	0.000112264	0.861532	0.000551066	0.0177598	0.984265	0.041655
POLD1	SERPINB13	0	5	0	0	5	28.0762	0	0	0.000116144	0.852926	0.000551503	0.0179597	0.984265	0.041655
POLD1	LNP1	0	3	0	1	4	30.1288	79.965	79.965	0.00109467	0.0130788	0.000554161	0.0337834	0.345835	0.0416991
POLD1	SYDE2	0	5	2	0	7	11.6093	61.0843	61.0843	0.00450071	0.00126499	0.000557422	0.0572867	0.119318	0.0417879
POLD1	NEUROD6	0	5	0	0	5	28.0246	0	0	0.000117103	0.863114	0.000561525	0.0179597	0.984265	0.0418672
POLD1	RPL11	0	4	0	0	4	38.1251	0	0	0.000115098	0.876383	0.000562647	0.0179597	0.984265	0.0418672
POLD1	TFE3	0	7	0	0	7	19.6904	0	0	0.000128755	0.82213	0.000575185	0.018313	0.984265	0.0426422
POLD1	RAB9A	0	0	2	0	2	0	171.784	171.784	0.676173	0.000146202	0.000589499	0.803121	0.054431	0.043206
POLD1	CNTRL	0	11	0	0	11	13.3053	0	0	0.000252965	0.621079	0.000591376	0.0221935	0.984265	0.043206
POLD1	LLGL1	1	10	0	0	10	10.7516	0	0	0.000145699	0.7395	0.000594514	0.0184093	0.984265	0.043206
POLD1	ZNF200	0	3	2	0	5	13.5779	71.4099	71.4099	0.0101192	0.000914319	0.000599642	0.0838876	0.103783	0.043206
POLD1	ATAD2B	0	9	0	0	9	15.4864	0	0	0.00018791	0.693298	0.000601575	0.0202315	0.984265	0.043206
POLD1	MICB	0	0	2	0	2	0	158.25	158.25	0.594919	0.000173583	0.000602321	0.782834	0.0601286	0.043206
POLD1	KIFAP3	0	6	0	0	6	21.8718	0	0	0.000150819	0.755374	0.000602779	0.0188205	0.984265	0.043206
POLD1	UNC13B	1	6	4	0	10	4.59113	25.1124	25.1124	0.0360019	0.000197244	0.000602858	0.159354	0.0649645	0.043206
POLD1	LNX1	0	7	0	0	7	19.4022	0	0	0.000139565	0.805783	0.000605115	0.018313	0.984265	0.043206
POLD1	LILRB1	1	6	0	0	6	16.4561	0	0	0.000131086	0.808207	0.000607372	0.018313	0.984265	0.043206
POLD1	ZSWIM6	0	6	1	1	8	10.0701	64.2777	64.2777	0.00510062	0.00113795	0.00060845	0.0605296	0.116645	0.043206
POLD1	DOK7	0	0	1	1	2	0	125.705	125.705	0.429369	0.000280944	0.00060892	0.686751	0.0743126	0.043206
POLD1	IKBKE	0	8	0	0	8	17.2748	0	0	0.000153287	0.769293	0.000611095	0.0188938	0.984265	0.043206
POLD1	BRF2	0	5	0	0	5	27.2703	0	0	0.00013226	0.83792	0.000613385	0.018313	0.984265	0.043206
POLD1	DDR2	0	7	0	0	7	19.2279	0	0	0.000146607	0.788149	0.000615048	0.0184093	0.984265	0.043206
POLD1	OR4Q3	0	2	1	0	3	26.7631	319.973	319.973	0.00688614	0.00285479	0.000619503	0.070371	0.181505	0.0433674
POLD1	USP33	0	6	2	0	8	14.9142	28.9903	28.9903	0.000939763	0.00585692	0.000633769	0.0320322	0.250344	0.044212
POLD1	VPS37B	1	1	2	0	3	4.30063	134.523	134.523	0.28029	0.000159927	0.000637709	0.526241	0.05637	0.0442709
POLD1	POLN	0	7	0	0	7	18.8524	0	0	0.000163187	0.755686	0.000639021	0.0194008	0.984265	0.0442709
POLD1	UGT1A6	0	3	1	1	5	11.1658	84.5548	84.5548	0.0168396	0.000643043	0.000642836	0.107848	0.0861292	0.0443822
POLD1	SLC6A4	0	7	0	0	7	19.083	0	0	0.000152767	0.800393	0.000653367	0.0188938	0.984265	0.0448294
POLD1	SLC12A4	0	9	0	0	9	15.8473	0	0	0.000163194	0.780088	0.00065642	0.0194008	0.984265	0.0448294
POLD1	GRIN3B	0	8	0	0	8	17.5345	0	0	0.000140493	0.865067	0.000657826	0.018313	0.984265	0.0448294
POLD1	C8orf48	0	2	1	0	3	36.5839	170.099	170.099	0.00364424	0.00569541	0.000659634	0.0525602	0.246843	0.0448294
POLD1	OCEL1	0	4	0	0	4	36.6567	0	0	0.000133632	0.90509	0.000660473	0.018313	0.984265	0.0448294
POLD1	RHEBL1	0	3	0	0	3	61.3324	0	0	0.000133051	0.911881	0.000662701	0.018313	0.984265	0.0448294
POLD1	ATRX	0	6	4	0	10	7.28314	31.2945	31.2945	0.0174451	0.000242546	0.000669312	0.109913	0.0720798	0.0451246
POLD1	IRF4	0	5	0	0	5	26.835	0	0	0.000142073	0.865346	0.0006754	0.018313	0.984265	0.0453828
POLD1	PPIL6	0	4	0	0	4	36.0614	0	0	0.000142194	0.870029	0.000683423	0.018313	0.984265	0.0453908
POLD1	ITGB3	0	4	2	0	6	12.4543	58.907	58.907	0.00622396	0.00136395	0.000684702	0.0666909	0.123437	0.0453908
POLD1	APBB2	0	5	2	0	7	12.454	48.58	48.58	0.00345135	0.00203295	0.000686369	0.050975	0.152049	0.0453908
POLD1	KIF23	0	0	3	0	3	0	39.7086	39.7086	0.38972	0.000487423	0.000686588	0.646402	0.0789921	0.0453908
POLD1	NDUFA13	0	5	0	0	5	26.7902	0	0	0.000143132	0.876116	0.000686816	0.0183164	0.984265	0.0453908
POLD1	VPS13D	0	15	0	0	15	11.1981	0	0	0.00036438	0.593587	0.000691405	0.0243215	0.984265	0.0455443
POLD1	MED25	0	4	0	2	6	11.1224	67.9935	67.9935	0.00894083	0.00101249	0.000693724	0.0794997	0.10935	0.0455477
POLD1	RNF103	0	5	1	0	6	20.1071	35.9107	35.9107	0.000498227	0.0317514	0.000698438	0.0258877	0.447108	0.0456327
POLD1	PMS1	0	7	1	0	8	17.287	19.7263	19.7263	0.000259739	0.061601	0.000701253	0.0222092	0.579412	0.0456327
POLD1	RP11-458D21.5	0	4	0	0	4	35.7794	0	0	0.000146487	0.868231	0.000701832	0.0184093	0.984265	0.0456327
POLD1	TOPORS	0	7	0	0	7	18.8674	0	0	0.000162489	0.81463	0.000708868	0.0194008	0.984265	0.0456945
POLD1	DCAF11	0	5	1	0	6	20.1007	35.3016	35.3016	0.000498899	0.0323593	0.000709718	0.0258877	0.448572	0.0456945
POLD1	TANC2	0	11	0	0	11	13.4735	0	0	0.000233057	0.690858	0.000711084	0.0215777	0.984265	0.0456945
POLD1	STK11IP	0	9	0	0	9	15.4282	0	0	0.000192269	0.746709	0.000711879	0.0203298	0.984265	0.0456945
POLD1	EXOC6	0	6	0	0	6	20.9627	0	0	0.000186156	0.748656	0.00072632	0.0202315	0.984265	0.04625
POLD1	ATF6	0	6	0	0	6	21.3488	0	0	0.000170084	0.796258	0.000726711	0.0194944	0.984265	0.04625
POLD1	AKAP13	0	5	3	1	9	4.29681	35.7916	35.7916	0.102147	0.000146298	0.000729583	0.285832	0.054431	0.04625
POLD1	SPICE1	0	7	0	0	7	18.4598	0	0	0.000182857	0.767683	0.000729742	0.0202315	0.984265	0.04625
POLD1	HELB	0	7	1	0	8	16.5872	24.0687	24.0687	0.000322956	0.0494565	0.000735085	0.0232732	0.521085	0.0462757
POLD1	PAPPA	0	9	0	0	9	15.5152	0	0	0.000185791	0.778189	0.000739729	0.0202315	0.984265	0.0462757
POLD1	SLC7A14	1	8	0	0	8	12.1885	0	0	0.000169489	0.780914	0.000740493	0.0194944	0.984265	0.0462757
POLD1	POC1B	0	5	0	0	5	25.8998	0	0	0.000166261	0.815767	0.000740886	0.0194944	0.984265	0.0462757
POLD1	RANBP17	0	7	0	0	7	18.2709	0	0	0.00019327	0.750078	0.000741664	0.0203298	0.984265	0.0462757
POLD1	SLC12A1	0	3	2	1	6	6.24977	52.2986	52.2986	0.0674798	0.000214744	0.000747706	0.225093	0.0684828	0.0465082
POLD1	MYLK2	0	6	0	0	6	21.4751	0	0	0.000165181	0.845093	0.000756734	0.0194944	0.984265	0.0469245
POLD1	ADAM11	0	6	0	0	6	21.1384	0	0	0.000178632	0.80277	0.00076905	0.0201623	0.984265	0.0471129
POLD1	DGKD	0	9	0	1	10	14.7137	18.5556	18.5556	0.000256029	0.0658931	0.00076998	0.0222092	0.60472	0.0471129
POLD1	ERGIC3	0	5	0	0	5	25.6554	0	0	0.000173374	0.815047	0.00077005	0.0196794	0.984265	0.0471129
POLD1	SUGP2	0	4	2	1	7	6.4423	49.6324	49.6324	0.0441183	0.000251137	0.00077205	0.178167	0.0720798	0.0471129
POLD1	RP11-886H22.1	0	3	1	0	4	26.4049	80.3905	80.3905	0.00160233	0.0130023	0.000775899	0.0383535	0.345835	0.0471129
POLD1	ANTXR1	0	4	1	1	6	12.9883	51.8138	51.8138	0.00542778	0.00177932	0.000777915	0.0622428	0.143711	0.0471129
POLD1	DNAH10	0	13	0	0	13	12.064	0	0	0.000306018	0.651474	0.000780431	0.0227952	0.984265	0.0471129
POLD1	VPS39	0	7	0	0	7	18.0697	0	0	0.000205112	0.747687	0.000780764	0.0207374	0.984265	0.0471129
POLD1	MOB3C	0	5	0	0	5	26.0688	0	0	0.000161547	0.893911	0.000780877	0.0194008	0.984265	0.0471129
POLD1	VAMP8	0	3	0	0	3	57.6987	0	0	0.000159902	0.919449	0.000790593	0.0194008	0.984265	0.047276
POLD1	SLC39A7	0	5	0	0	5	25.7433	0	0	0.000170773	0.85052	0.000791622	0.0194944	0.984265	0.047276
POLD1	ABCE1	0	2	3	0	5	6.4337	52.4562	52.4562	0.102172	0.000212817	0.000792427	0.285833	0.0684828	0.047276
POLD1	ADAM22	0	7	1	0	8	17.387	15.8673	15.8673	0.000251908	0.0782457	0.000792993	0.0221935	0.672384	0.047276
POLD1	TTLL2	0	5	1	0	6	16.6958	65.8819	65.8819	0.00108174	0.0162047	0.000805671	0.0336426	0.361657	0.0475834
POLD1	EP400	0	14	0	0	14	11.7668	0	0	0.000302258	0.666925	0.00080888	0.0227441	0.984265	0.0475834
POLD1	DEFB132	0	1	1	0	2	45.9872	567.094	567.094	0.024135	0.00153369	0.000810999	0.128381	0.13204	0.0475834
POLD1	GSTO2	0	3	0	1	4	25.2202	86.7332	86.7332	0.00182769	0.0119557	0.000811464	0.0397222	0.339749	0.0475834
POLD1	ZKSCAN4	0	0	2	0	2	0	125.853	125.853	0.527719	0.000280251	0.000813533	0.759286	0.0743126	0.0475834
POLD1	ALX4	0	5	0	0	5	25.7867	0	0	0.000169507	0.88997	0.00081466	0.0194944	0.984265	0.0475834
POLD1	ARMC2	0	6	1	0	7	17.2374	30.9927	30.9927	0.000479565	0.0373825	0.000814728	0.0256805	0.468165	0.0475834
POLD1	MYT1	0	8	0	1	9	14.9806	23.7266	23.7266	0.000345542	0.0502452	0.000819304	0.0234492	0.523859	0.0475969
POLD1	RP11-529K1.3	0	1	0	2	3	7.9444	133.739	133.739	0.164924	0.000246809	0.000819698	0.378555	0.0720798	0.0475969
POLD1	PRTG	0	7	0	0	7	17.9717	0	0	0.00021118	0.759597	0.000823137	0.0207374	0.984265	0.0476589
POLD1	APOBEC4	0	3	1	0	4	21.1681	133.369	133.369	0.0030039	0.00744008	0.000831148	0.0484321	0.2794	0.0479207
POLD1	BCAT2	0	4	0	1	5	19.7537	69.0653	69.0653	0.00129791	0.01538	0.000833531	0.0356038	0.359707	0.0479207
POLD1	ZFX	0	6	1	0	7	16.6649	35.608	35.608	0.000562278	0.0320507	0.000834814	0.0271556	0.448521	0.0479207
POLD1	DHX8	0	8	2	0	10	12.1115	28.5803	28.5803	0.00108438	0.00602861	0.000837681	0.0336729	0.252945	0.0479483
POLD1	BEND3	0	3	2	0	5	5.21806	132.928	132.928	0.0993229	0.00024997	0.000841458	0.281213	0.0720798	0.0479939
POLD1	DENND5A	0	8	0	1	9	15.3851	18.8911	18.8911	0.000297645	0.0646066	0.000846917	0.0226646	0.597551	0.0479939
POLD1	IL18R1	0	5	0	0	5	25.179	0	0	0.000188307	0.832746	0.000851045	0.0202315	0.984265	0.0479939
POLD1	USP27X	0	3	1	0	4	21.1994	129.302	129.302	0.00299144	0.00769788	0.000853407	0.0483464	0.281464	0.0479939
POLD1	ORAI1	0	3	1	0	4	15.5209	275.669	275.669	0.00707387	0.00335837	0.000854633	0.0714176	0.193439	0.0479939
POLD1	SIGLEC1	0	9	0	1	10	13.6279	27.759	27.759	0.000402653	0.0422356	0.000856477	0.0247896	0.489363	0.0479939
POLD1	LPO	0	6	0	0	6	20.8338	0	0	0.000191912	0.83225	0.00085804	0.0203298	0.984265	0.0479939
POLD1	RFX3	0	5	2	0	7	13.167	38.855	38.855	0.00278645	0.00322077	0.000859226	0.0468474	0.19237	0.0479939
POLD1	TIGD1	0	0	2	0	2	0	130.752	130.752	0.585259	0.000258748	0.000859978	0.779912	0.0732183	0.0479939
POLD1	NDST4	0	7	0	0	7	17.5893	0	0	0.000236878	0.735193	0.000870769	0.0217182	0.984265	0.0484616
POLD1	KLHL17	0	5	0	0	5	25.3099	0	0	0.000184055	0.880372	0.000873646	0.0202315	0.984265	0.0484874
POLD1	GOLPH3L	0	4	1	0	5	24.2727	31.0037	31.0037	0.00061968	0.0373679	0.000887619	0.0281674	0.468165	0.0491015
POLD1	ZNF304	0	0	2	0	2	0	102.869	102.869	0.425173	0.000427123	0.000889599	0.682007	0.0753625	0.0491015
POLD1	NRP1	0	7	1	0	8	15.9402	23.8121	23.8121	0.000397411	0.0500458	0.000892781	0.024617	0.523108	0.0491304
POLD1	DHDH	0	5	0	0	5	25.1828	0	0	0.000188184	0.885695	0.000895941	0.0202315	0.984265	0.0491304
POLD1	PNP	0	3	0	1	4	25.3494	76.479	76.479	0.00180114	0.0137395	0.000903006	0.0397222	0.350304	0.0491304
POLD1	MRPL3	0	2	1	1	4	11.5691	85.4718	85.4718	0.0356368	0.000628742	0.000903013	0.158403	0.0861292	0.0491304
POLD1	NOTCH1	1	12	0	1	13	8.63093	15.4982	15.4982	0.000346414	0.0704034	0.000904096	0.0234492	0.630612	0.0491304
POLD1	GPR85	0	4	0	0	4	33.6204	0	0	0.000185311	0.91776	0.000904795	0.0202315	0.984265	0.0491304
POLD1	TRPA1	0	6	0	1	7	17.7265	23.0868	23.0868	0.000419923	0.0517861	0.000917919	0.0247896	0.529386	0.0495937
POLD1	PLK1	0	3	2	0	5	7.40445	101.081	101.081	0.0459603	0.000443051	0.00091873	0.181948	0.0760798	0.0495937
POLD1	FAM161A	0	2	2	0	4	11.2871	85.796	85.796	0.0373257	0.000623797	0.00092713	0.162635	0.0861292	0.0495937
POLD1	TRIP4	0	4	2	0	6	14.5517	39.7033	39.7033	0.00372382	0.00308104	0.000927419	0.0529775	0.188021	0.0495937
POLD1	MCTP2	0	6	1	1	8	12.7734	32.5233	32.5233	0.00187695	0.00463514	0.000928129	0.0400069	0.227133	0.0495937
POLD1	PABPC5	0	4	0	0	4	33.3221	0	0	0.000191635	0.906422	0.000928138	0.0203298	0.984265	0.0495937
POLD1	ANGPT2	0	5	0	0	5	24.4971	0	0	0.000212451	0.815968	0.00093396	0.0207374	0.984265	0.0497056
POLD1	NPHP4	1	12	0	0	12	8.85938	0	0	0.000288229	0.654109	0.000936105	0.0226646	0.984265	0.0497056
POLD1	PRDM14	0	6	0	0	6	20.4827	0	0	0.00020866	0.84004	0.000937654	0.0207374	0.984265	0.0497056
POLE	PSMB5	0	5	0	0	5	175.394	0	0	2.30834e-08	0.953491	1.65032e-07	0.000463768	0.98695	0.00331566
POLE	NF1	0	7	5	2	14	8.37426	69.3854	69.3854	0.00991041	8.80936e-08	5.51006e-07	0.0926012	0.00176989	0.00553513
POLE	IFIT5	0	4	2	0	6	41.6159	253.692	253.692	0.000100656	7.0318e-05	1.42186e-06	0.0208238	0.0401401	0.00896176
POLE	VPS37B	0	1	3	0	4	8.93585	446.537	446.537	0.14923	3.52524e-07	1.78423e-06	0.381574	0.00354128	0.00896176
POLE	FMR1NB	0	7	0	0	7	50.9497	0	0	6.45059e-07	0.878659	3.87332e-06	0.00647994	0.98695	0.0155638
POLE	PRODH2	0	9	0	0	9	34.7654	0	0	1.20314e-06	0.845015	6.61521e-06	0.00805744	0.98695	0.0172122
POLE	PIGM	0	2	2	0	4	18.2301	813.603	813.603	0.0159523	6.17341e-06	6.62752e-06	0.114742	0.0155037	0.0172122
POLE	FAM92A1	0	2	3	0	5	20.5754	182.849	182.849	0.0125705	5.50981e-06	6.9055e-06	0.102873	0.0155037	0.0172122
POLE	SEMA3A	1	1	2	3	6	1.91032	54.1107	54.1107	0.609803	1.40345e-06	7.71043e-06	0.810572	0.00939892	0.0172122
POLE	MAK16	1	1	4	0	5	4.09382	79.5907	79.5907	0.296781	2.29231e-06	1.33835e-05	0.569388	0.0115137	0.0243152
POLE	ZNF14	0	0	4	0	4	0	86.9126	86.9126	0.519564	5.70036e-06	1.36188e-05	0.780161	0.0155037	0.0243152
POLE	ARC	0	5	0	0	5	65.0864	0	0	3.01694e-06	0.951798	1.82346e-05	0.0133295	0.98695	0.0243152
POLE	TP53	0	8	2	0	10	22.0161	63.7377	63.7377	5.20319e-05	0.0012566	1.85284e-05	0.0165776	0.135614	0.0243152
POLE	MAPK8IP1	0	0	3	0	3	0	159.21	159.21	0.466357	8.42754e-06	1.88718e-05	0.746105	0.0188131	0.0243152
POLE	IL3	0	2	2	0	4	33.306	287.799	287.799	0.00477655	5.4016e-05	1.92014e-05	0.0672499	0.0381911	0.0243152
POLE	ACPT	0	5	1	1	7	20.8547	150.495	150.495	0.000537127	0.00020957	2.04282e-05	0.0315539	0.069381	0.0243152
POLE	ZNF799	0	7	0	0	7	38.1483	0	0	3.91772e-06	0.845143	2.10007e-05	0.0133295	0.98695	0.0243152
POLE	THSD7A	0	3	5	0	8	4.58391	62.5959	62.5959	0.138123	3.63798e-06	2.17846e-05	0.364417	0.0146181	0.0243152
POLE	BPIFB1	0	7	0	0	7	36.5843	0	0	5.05653e-06	0.855969	2.72711e-05	0.0133295	0.98695	0.0268407
POLE	PNLDC1	0	4	1	1	6	27.4185	112.305	112.305	0.000478969	0.00038633	2.74626e-05	0.0307443	0.0817027	0.0268407
POLE	HEATR1	0	9	0	0	9	27.7732	0	0	6.08145e-06	0.789406	2.80551e-05	0.0133295	0.98695	0.0268407
POLE	BIRC5	0	5	0	0	5	58.0418	0	0	5.21974e-06	0.912555	3.01911e-05	0.0133295	0.98695	0.0275713
POLE	SOAT2	0	8	0	0	8	30.4798	0	0	6.63455e-06	0.830522	3.36711e-05	0.0133295	0.98695	0.0291546
POLE	FAM129C	0	0	0	3	3	0	127.154	127.154	0.463917	1.67816e-05	3.61641e-05	0.744393	0.0224773	0.0291546
POLE	CETN2	0	2	2	0	4	33.972	202.614	202.614	0.00458785	0.000112528	3.69591e-05	0.0657868	0.0444936	0.0291546
POLE	C9orf69	0	5	0	0	5	55.5123	0	0	6.45273e-06	0.970912	3.8003e-05	0.0133295	0.98695	0.0291546
POLE	MAPK15	0	4	1	1	6	20.8823	140.909	140.909	0.00127444	0.000240484	4.1243e-05	0.0411653	0.0724429	0.0291546
POLE	PTEN	0	4	2	0	6	26.2473	96.5428	96.5428	0.000561655	0.000529685	4.20143e-05	0.0325193	0.0906434	0.0291546
POLE	GLA	0	6	0	0	6	40.5631	0	0	8.20502e-06	0.85692	4.38026e-05	0.0138927	0.98695	0.0291546
POLE	CMTM4	0	3	1	1	5	16.9939	241.132	241.132	0.00623941	7.81956e-05	4.44668e-05	0.0764832	0.0407901	0.0291546
POLE	RPL11	0	5	0	0	5	52.5491	0	0	8.36962e-06	0.882264	4.62779e-05	0.0138927	0.98695	0.0291546
POLE	ULBP3	0	1	2	0	3	13.0534	506.645	506.645	0.0994101	1.65742e-05	4.77289e-05	0.303165	0.0224773	0.0291546
POLE	KCTD7	0	7	0	0	7	32.8686	0	0	9.64101e-06	0.836911	4.92053e-05	0.0138927	0.98695	0.0291546
POLE	SMIM8	0	3	1	0	4	49.1851	297.439	297.439	0.000297011	0.00318215	5.04196e-05	0.0256747	0.213822	0.0291546
POLE	FAM214A	0	1	4	0	5	2.65661	74.1247	74.1247	0.489434	1.06994e-05	5.52191e-05	0.76256	0.019542	0.0291546
POLE	TNFRSF11B	0	1	3	0	4	5.4037	149.573	149.573	0.25089	1.0206e-05	5.562e-05	0.515665	0.019542	0.0291546
POLE	APBB2	0	5	3	0	8	13.2103	78.9813	78.9813	0.00335696	7.15578e-05	5.6307e-05	0.0588009	0.0401401	0.0291546
POLE	ZNF513	0	7	0	0	7	31.8377	0	0	1.16568e-05	0.866881	6.16332e-05	0.0138927	0.98695	0.0291546
POLE	DIS3	0	8	0	2	10	20.7589	37.6633	37.6633	7.42337e-05	0.00371688	6.19426e-05	0.0196241	0.234807	0.0291546
POLE	CCDC83	0	6	0	0	6	37.4269	0	0	1.26542e-05	0.814779	6.2312e-05	0.0138927	0.98695	0.0291546
POLE	LUM	0	0	2	0	2	0	522.191	522.191	0.65824	1.55611e-05	6.74118e-05	0.816763	0.0224773	0.0291546
POLE	NNAT	0	0	0	2	2	0	560.976	560.976	0.805201	1.34005e-05	7.04546e-05	0.851955	0.0224358	0.0291546
POLE	IL17RA	0	6	2	0	8	16.9058	91.7448	91.7448	0.000683147	0.000589086	7.20971e-05	0.0350773	0.0962222	0.0291546
POLE	LIPJ	0	5	0	0	5	47.2947	0	0	1.37484e-05	0.877853	7.40567e-05	0.0138927	0.98695	0.0291546
POLE	LRRC23	0	3	1	1	5	24.9235	117.131	117.131	0.00215385	0.000353831	7.48664e-05	0.0486143	0.0795878	0.0291546
POLE	CYB561	0	6	0	0	6	36.916	0	0	1.36201e-05	0.906573	7.49311e-05	0.0138927	0.98695	0.0291546
POLE	GPR85	0	5	0	0	5	47.5069	0	0	1.34627e-05	0.926541	7.53728e-05	0.0138927	0.98695	0.0291546
POLE	STK11IP	0	11	0	0	11	20.5368	0	0	1.91215e-05	0.76249	7.68933e-05	0.0138927	0.98695	0.0291546
POLE	ITGB3	0	3	3	0	6	10.2359	100.724	100.724	0.0233026	3.41821e-05	7.78906e-05	0.138063	0.0298588	0.0291546
POLE	ASIC1	0	7	0	0	7	30.3712	0	0	1.54086e-05	0.84856	7.84843e-05	0.0138927	0.98695	0.0291546
POLE	SMARCD1	0	8	0	0	8	26.1981	0	0	1.76299e-05	0.788652	7.90979e-05	0.0138927	0.98695	0.0291546
POLE	RAB39A	0	5	0	0	5	46.4739	0	0	1.4924e-05	0.901277	8.17481e-05	0.0138927	0.98695	0.0291546
POLE	FEM1C	0	7	0	0	7	30.0649	0	0	1.63563e-05	0.852693	8.35918e-05	0.0138927	0.98695	0.0291546
POLE	PCDH8	0	6	1	0	7	20.6574	216.763	216.763	0.000264722	0.00449577	8.48865e-05	0.0245093	0.256604	0.0291546
POLE	DOCK3	0	14	0	0	14	17.0566	0	0	3.04967e-05	0.679625	8.55147e-05	0.014255	0.98695	0.0291546
POLE	PNP	0	4	1	0	5	38.5207	91.0344	91.0344	0.000134998	0.0116679	8.86295e-05	0.0208324	0.378097	0.0291546
POLE	PIGS	0	1	1	1	3	11.326	388.669	388.669	0.115874	2.8828e-05	8.94599e-05	0.330967	0.0275801	0.0291546
POLE	CELA1	0	4	1	0	5	35.4289	120.722	120.722	0.000185092	0.00854745	9.05169e-05	0.0219545	0.341186	0.0291546
POLE	NALCN	0	13	1	0	14	18.8435	13.5113	13.5113	1.81882e-05	0.0957617	9.08233e-05	0.0138927	0.850552	0.0291546
POLE	PDZD4	0	7	0	1	8	22.0594	81.4064	81.4064	9.57334e-05	0.0132013	9.1578e-05	0.0208238	0.387079	0.0291546
POLE	PITRM1	0	10	0	0	10	21.3541	0	0	2.2306e-05	0.771894	9.27296e-05	0.0138927	0.98695	0.0291546
POLE	ASB15	0	2	3	0	5	8.29925	110.852	110.852	0.0696144	2.55214e-05	9.27305e-05	0.248071	0.0256375	0.0291546
POLE	MAP1LC3B2	0	2	1	0	3	73.5189	380.575	380.575	0.000934184	0.00243321	9.28325e-05	0.0374625	0.186722	0.0291546
POLE	BRF2	0	6	0	0	6	34.8866	0	0	1.8407e-05	0.841082	9.28722e-05	0.0138927	0.98695	0.0291546
POLE	TMEM14C	0	3	0	1	4	44.5916	203.783	203.783	0.000397377	0.00481012	9.54913e-05	0.0289433	0.263279	0.0295156
POLE	CORO1B	0	7	0	0	7	29.4137	0	0	1.86e-05	0.872247	9.6987e-05	0.0138927	0.98695	0.0295237
POLE	PTPRN	0	8	0	0	8	25.7611	0	0	1.96138e-05	0.85474	9.90455e-05	0.0138927	0.98695	0.0297003
POLE	C9orf170	0	0	1	1	2	0	440.946	440.946	0.712793	2.21489e-05	0.000102567	0.826871	0.0247218	0.02981
POLE	LY75-CD302	0	9	2	0	11	18.2846	33.2743	33.2743	9.86701e-05	0.00478581	0.000103239	0.0208238	0.263279	0.02981
POLE	SLC5A12	0	7	1	1	9	20.7774	35.4483	35.4483	0.000132916	0.00420678	0.000105092	0.0208238	0.247854	0.02981
POLE	SLC6A6	0	1	2	1	4	2.41755	119.347	119.347	0.530589	2.03688e-05	0.000106756	0.786812	0.0247218	0.02981
POLE	PABPC4L	0	5	0	0	5	43.7407	0	0	1.98071e-05	0.900609	0.000107026	0.0138927	0.98695	0.02981
POLE	OR5AK2	0	3	1	0	4	36.1443	303.1	303.1	0.000737439	0.00311742	0.000113525	0.035875	0.212312	0.02981
POLE	RB1	0	1	3	1	5	3.0691	62.0223	62.0223	0.430768	2.15469e-05	0.000114417	0.714368	0.0247218	0.02981
POLE	RAD54B	0	7	1	0	8	25.5128	25.9159	25.9159	4.23323e-05	0.0468734	0.000115442	0.01575	0.554529	0.02981
POLE	ACSS1	0	8	0	0	8	25.0069	0	0	2.36556e-05	0.840449	0.000115862	0.0138927	0.98695	0.02981
POLE	PLAUR	0	6	0	0	6	33.5974	0	0	2.24662e-05	0.871431	0.000116735	0.0138927	0.98695	0.02981
POLE	AQP6	0	0	2	0	2	0	374.668	374.668	0.605399	3.11243e-05	0.000118203	0.810144	0.0284236	0.02981
POLE	C2orf15	0	4	0	0	4	61.6403	0	0	2.20736e-05	0.894533	0.000118738	0.0138927	0.98695	0.02981
POLE	HCFC2	0	5	1	1	7	19.2571	68.257	68.257	0.000749435	0.00109006	0.000120024	0.0359374	0.127328	0.02981
POLE	BRF1	0	5	2	0	7	16.2066	92.8946	92.8946	0.00151293	0.000573987	0.000121606	0.043318	0.0953056	0.02981
POLE	KCNK9	0	7	0	0	7	28.5192	0	0	2.22778e-05	0.930973	0.000121667	0.0138927	0.98695	0.02981
POLE	FAM188B	0	6	1	1	8	17.9414	59.9663	59.9663	0.000518121	0.00142597	0.000124738	0.0314398	0.144693	0.0300538
POLE	HAUS5	0	3	3	0	6	9.32487	89.3019	89.3019	0.0292735	4.92992e-05	0.00012623	0.155797	0.0380886	0.0300538
POLE	SMAD4	0	5	1	1	7	18.0472	74.7523	74.7523	0.000979123	0.000902419	0.00012715	0.0378751	0.11773	0.0300538
POLE	TMEM86A	0	4	0	0	4	60.4753	0	0	2.3782e-05	0.924276	0.000129837	0.0138927	0.98695	0.030293
POLE	RNF25	0	1	3	0	4	4.67121	112.758	112.758	0.289889	2.4227e-05	0.000131178	0.562233	0.0256181	0.030293
POLE	RETN	0	3	0	0	3	112.796	0	0	2.42021e-05	0.960543	0.000134022	0.0138927	0.98695	0.0303501
POLE	MYBL1	1	7	0	0	7	18.7584	0	0	3.02852e-05	0.736066	0.000135323	0.014255	0.98695	0.0303501
POLE	SLC10A6	0	2	2	0	4	14.4915	210.231	210.231	0.0248869	0.000104169	0.000135957	0.143201	0.043601	0.0303501
POLE	SENP3	0	4	3	0	7	10.2472	76.3844	76.3844	0.0133228	7.91803e-05	0.00013942	0.105257	0.0407901	0.0305102
POLE	AGBL1	0	10	0	0	10	19.8205	0	0	3.75498e-05	0.742544	0.000140991	0.0147924	0.98695	0.0305102
POLE	CCDC74A	0	4	0	0	4	59.1576	0	0	2.5917e-05	0.928891	0.00014123	0.014255	0.98695	0.0305102
POLE	SUV39H1	0	7	0	0	7	27.4754	0	0	2.76613e-05	0.88648	0.000143937	0.014255	0.98695	0.0307642
POLE	OR10G8	1	4	1	0	5	16.4026	236.277	236.277	0.00104734	0.00348956	0.000147583	0.0388679	0.226889	0.0312116
POLE	MEX3B	0	5	0	0	5	40.7819	0	0	2.74161e-05	0.955584	0.00015041	0.014255	0.98695	0.031478
POLE	BNIP3L	0	4	0	0	4	57.5668	0	0	2.88218e-05	0.892871	0.000152871	0.014255	0.98695	0.0316631
POLE	TOPORS	0	8	0	0	8	23.6487	0	0	3.35224e-05	0.822833	0.000156857	0.014255	0.98695	0.0321573
POLE	CHRNA2	0	7	0	0	7	26.7918	0	0	3.19891e-05	0.868898	0.00016201	0.014255	0.98695	0.0326123
POLE	OSGEP	0	6	0	0	6	31.0369	0	0	3.4057e-05	0.829431	0.000164264	0.014255	0.98695	0.0326123
POLE	NCSTN	0	8	0	0	8	23.1324	0	0	3.84248e-05	0.786833	0.000166322	0.0148195	0.98695	0.0326123
POLE	OCA2	0	5	0	3	8	9.69501	70.3654	70.3654	0.0103193	0.000101474	0.00016744	0.0942557	0.043601	0.0326123
POLE	SLCO2A1	0	7	0	0	7	26.3319	0	0	3.53351e-05	0.827308	0.000167801	0.0144881	0.98695	0.0326123
POLE	EHBP1	0	5	4	0	9	9.37621	45.7818	45.7818	0.0115751	6.98876e-05	0.000168816	0.0989176	0.0401401	0.0326123
POLE	NANOS3	0	4	0	0	4	56.0891	0	0	3.1891e-05	0.934094	0.000172437	0.014255	0.98695	0.0328539
POLE	NKX2-2	0	4	0	0	4	55.924	0	0	3.22587e-05	0.933231	0.000174259	0.014255	0.98695	0.0328539
POLE	AMFR	0	8	0	1	9	20.3593	35.5838	35.5838	8.3385e-05	0.0330049	0.000174972	0.0197093	0.484369	0.0328539
POLE	OR52N2	0	4	0	0	4	55.8028	0	0	3.25319e-05	0.955931	0.000177159	0.014255	0.98695	0.0329565
POLE	GRIN3B	0	9	0	0	9	21.3378	0	0	3.66063e-05	0.875218	0.000183977	0.0147091	0.98695	0.0337951
POLE	OR10G2	0	4	0	0	4	55.1536	0	0	3.40453e-05	0.965643	0.000185455	0.014255	0.98695	0.0337951
POLE	KIRREL2	0	3	1	1	5	13.9935	142.455	142.455	0.0104836	0.000235061	0.000186713	0.0947562	0.0724429	0.0337951
POLE	APLP1	0	7	0	0	7	25.8711	0	0	3.90938e-05	0.845348	0.000190016	0.0148195	0.98695	0.0340858
POLE	LY75	0	9	2	0	11	16.67	30.3361	30.3361	0.000174605	0.00577407	0.000195045	0.0217547	0.29335	0.0346783
POLE	KAT2A	0	6	0	2	8	15.2952	65.0064	65.0064	0.00107798	0.00120626	0.000198422	0.039282	0.133833	0.0349693
POLE	STYX	0	2	2	0	4	24.8755	111.611	111.611	0.0086139	0.00039136	0.000200381	0.0871848	0.0819044	0.0350075
POLE	ZNF827	0	9	0	0	9	20.4706	0	0	4.79988e-05	0.786636	0.000203272	0.0163179	0.98695	0.0352063
POLE	ASIC3	0	2	0	2	4	11.9019	195.438	195.438	0.0361257	0.000121342	0.000206357	0.174136	0.0468825	0.0354352
POLE	POLR3F	0	4	1	0	5	33.0081	63.7843	63.7843	0.000241271	0.0172899	0.000210617	0.0241428	0.41123	0.0357715
POLE	PRKRIR	0	6	1	0	7	23.84	41.0116	41.0116	0.000130922	0.0282013	0.000211876	0.0208238	0.464801	0.0357715
POLE	MIA-RAB4B	0	0	2	0	2	0	316.846	316.846	0.781619	4.41804e-05	0.000214425	0.845116	0.0355051	0.0358062
POLE	MOGS	0	7	0	0	7	25.2786	0	0	4.46146e-05	0.847181	0.000216065	0.0162973	0.98695	0.0358062
POLE	TPR	0	5	2	3	10	5.32805	37.2318	37.2318	0.065153	4.16959e-05	0.000223157	0.238869	0.0349047	0.0358062
POLE	PRKCI	0	5	2	0	7	19.4747	47.2534	47.2534	0.000715278	0.00233307	0.000223418	0.0358526	0.180979	0.0358062
POLE	ANKRD36	0	6	0	0	6	28.966	0	0	4.87319e-05	0.808276	0.000223473	0.0163179	0.98695	0.0358062
POLE	BNC2	0	9	0	0	9	20.3634	0	0	4.96617e-05	0.817344	0.000224095	0.0163566	0.98695	0.0358062
POLE	POC1B	0	5	0	1	6	27.9693	41.0911	41.0911	0.000151192	0.0281408	0.000224557	0.0215242	0.464487	0.0358062
POLE	MFI2	1	9	0	0	9	13.961	0	0	4.83021e-05	0.811423	0.000231409	0.0163179	0.98695	0.0364282
POLE	PDIA4	2	7	0	2	9	7.80014	36.6914	36.6914	0.00151171	0.00203612	0.000232085	0.043318	0.173303	0.0364282
POLE	SPTB	4	6	4	1	11	1.44232	18.4449	18.4449	0.541773	5.11867e-05	0.00024001	0.792277	0.0380886	0.0373801
POLE	RP1-170O19.20	0	3	0	0	3	90.5182	0	0	4.73135e-05	0.941375	0.000252009	0.0163179	0.98695	0.038782
POLE	DCAF12L2	0	5	0	0	5	36.1317	0	0	4.78261e-05	0.934392	0.000252872	0.0163179	0.98695	0.038782
POLE	GATAD1	0	1	2	0	3	6.81537	266.668	266.668	0.198102	6.3353e-05	0.000258344	0.448704	0.0401401	0.0393212
POLE	ANO8	0	8	0	0	8	21.8829	0	0	5.39897e-05	0.860427	0.000262277	0.0166878	0.98695	0.0393586
POLE	MTERFD2	0	5	0	0	5	35.5263	0	0	5.16581e-05	0.883387	0.000262508	0.0165776	0.98695	0.0393586
POLE	PATZ1	0	6	0	0	6	28.518	0	0	5.2808e-05	0.905968	0.00027205	0.0165776	0.98695	0.0401726
POLE	IL12RB2	0	7	0	0	7	23.8299	0	0	6.22815e-05	0.797673	0.000273343	0.0180036	0.98695	0.0401726
POLE	ZNF318	0	12	1	1	14	14.639	24.5969	24.5969	0.000157189	0.00881043	0.000273936	0.0215242	0.347366	0.0401726
POLE	RBM19	0	5	2	1	8	9.47352	59.3617	59.3617	0.0111734	0.000169297	0.000281113	0.0971978	0.0580613	0.0404497
POLE	PIK3C2G	0	9	0	0	9	18.8685	0	0	8.09421e-05	0.724036	0.000284346	0.0197093	0.98695	0.0404497
POLE	ZEB2	1	2	3	0	5	2.90758	65.232	65.232	0.291954	5.51263e-05	0.000285349	0.56438	0.0381911	0.0404497
POLE	TNS4	0	4	2	0	6	14.8612	84.3429	84.3429	0.00408605	0.000701944	0.000285593	0.0624911	0.106036	0.0404497
POLE	EMC1	0	7	1	0	8	21.1182	27.8128	27.8128	0.000121635	0.0433531	0.000287768	0.0208238	0.535346	0.0404497
POLE	EMP2	0	5	0	0	5	34.9396	0	0	5.57273e-05	0.908973	0.000287905	0.0169639	0.98695	0.0404497
POLE	ITGB2	0	8	0	0	8	21.2162	0	0	6.51165e-05	0.834201	0.000301335	0.0181163	0.98695	0.0419049
POLE	ANXA10	0	1	3	0	4	7.50974	79.4141	79.4141	0.179137	7.0383e-05	0.000305576	0.424066	0.0401401	0.0419049
POLE	DGKD	0	8	1	1	10	14.2557	42.9559	42.9559	0.000626194	0.00283872	0.000306752	0.0340945	0.20082	0.0419049
POLE	AP2A1	0	9	0	1	10	16.8883	38.6554	38.6554	0.000161303	0.0301122	0.000307441	0.021563	0.475538	0.0419049
POLE	PBLD	0	5	0	0	5	33.8579	0	0	6.42797e-05	0.844494	0.000310045	0.0181163	0.98695	0.0419049
POLE	TPTE2	0	4	0	1	5	33.7698	37.9724	37.9724	0.000221555	0.0307129	0.000310777	0.0234347	0.476993	0.0419049
POLE	ELFN2	0	8	0	0	8	21.4349	0	0	6.1205e-05	0.917791	0.000314362	0.0180036	0.98695	0.0421056
POLE	FAM90A1	0	5	0	0	5	34.215	0	0	6.12933e-05	0.920803	0.000317523	0.0180036	0.98695	0.0421584
POLE	TMPRSS11A	0	5	1	0	6	26.7152	33.5696	33.5696	0.000185046	0.0352052	0.000321109	0.0219545	0.496456	0.0421584
POLE	MAP3K6	0	7	0	1	8	18.6932	49.329	49.329	0.000234473	0.0229829	0.000322919	0.0237919	0.444836	0.0421584
POLE	TMEM31	0	0	2	0	2	0	256.092	256.092	0.770298	6.8947e-05	0.000323149	0.841045	0.0401401	0.0421584
POLE	OR2W3	0	4	0	0	4	47.0884	0	0	6.2727e-05	0.951219	0.000329752	0.0180036	0.98695	0.0424698
POLE	SRCIN1	0	9	0	0	9	19.2329	0	0	7.16836e-05	0.837427	0.000329764	0.0192026	0.98695	0.0424698
POLE	GPR137	0	4	1	0	5	25.0879	103.751	103.751	0.000661691	0.0101003	0.000332476	0.0346307	0.365551	0.0424744
POLE	PLK1	0	4	2	0	6	10.5176	120.543	120.543	0.0123079	0.000333236	0.000336486	0.101939	0.0795878	0.0424744
POLE	RGP1	0	3	2	0	5	14.8253	98.5053	98.5053	0.00899997	0.000507913	0.00033708	0.0885497	0.0900892	0.0424744
POLE	MRPL30	0	4	0	0	4	46.337	0	0	6.67269e-05	0.889347	0.000338256	0.0181163	0.98695	0.0424744
POLE	OR4X2	0	2	1	0	3	31.7156	490.002	490.002	0.00527606	0.00184932	0.000342207	0.0704384	0.168121	0.0427036
POLE	KCNF1	0	5	0	0	5	33.6425	0	0	6.61645e-05	0.952812	0.000346659	0.0181163	0.98695	0.0427761
POLE	PRRX1	1	4	1	0	5	19.0479	58.5655	58.5655	0.000604633	0.0162108	0.000348837	0.0333727	0.406099	0.0427761
POLE	ARMC4	0	8	0	0	8	20.4838	0	0	8.04054e-05	0.804275	0.000349175	0.0197093	0.98695	0.0427761
POLE	ZNF175	0	7	0	0	7	22.6882	0	0	8.19336e-05	0.803899	0.000359123	0.0197093	0.98695	0.0434806
POLE	AHNAK2	0	12	1	0	13	14.3158	40.1271	40.1271	0.000183108	0.0288909	0.000359255	0.0219545	0.469229	0.0434806
POLE	GNLY	0	0	2	0	2	0	230.447	230.447	0.696613	8.59695e-05	0.00036313	0.823945	0.0431803	0.0436866
POLE	TNIK	0	1	4	0	5	1.76615	41.2938	41.2938	0.682635	0.00010368	0.000367105	0.819854	0.043601	0.0439018
POLE	SLC39A5	0	5	1	0	6	21.9842	66.7879	66.7879	0.000429673	0.0164314	0.000374079	0.0295482	0.407165	0.0442496
POLE	POLR1B	0	2	3	0	5	3.74449	78.848	78.848	0.249914	7.19249e-05	0.000377584	0.514818	0.0401401	0.0442496
POLE	ABHD1	0	4	0	1	5	26.1222	78.3089	78.3089	0.000571505	0.0137796	0.00038046	0.0327122	0.392156	0.0442496
POLE	MTHFD1L	0	2	3	0	5	5.00659	76.5262	76.5262	0.161875	7.87371e-05	0.000381597	0.39988	0.0407901	0.0442496
POLE	PC	0	10	0	0	10	17.3703	0	0	9.15414e-05	0.798781	0.000383783	0.0208238	0.98695	0.0442496
POLE	TINF2	0	3	2	0	5	14.9185	91.3774	91.3774	0.00885134	0.000594034	0.000383863	0.0879491	0.096248	0.0442496
POLE	NOTCH2NL	0	4	0	0	4	44.5459	0	0	7.76187e-05	0.873582	0.00038543	0.0197093	0.98695	0.0442496
POLE	DOK7	0	0	1	1	2	0	166.101	166.101	0.453115	0.000170505	0.000393634	0.735676	0.0580613	0.0445778
POLE	OR4Q3	0	2	1	0	3	31.6881	426.178	426.178	0.00528535	0.00215166	0.000393646	0.0704384	0.174311	0.0445778
POLE	RBMXL1	0	5	0	0	5	32.1536	0	0	8.11697e-05	0.862949	0.000394945	0.0197093	0.98695	0.0445778
POLE	GPR55	0	5	0	0	5	32.3076	0	0	7.94416e-05	0.907842	0.000402484	0.0197093	0.98695	0.0447207
POLE	MID2	0	7	0	0	7	22.1515	0	0	9.35553e-05	0.802014	0.000406033	0.0208238	0.98695	0.0447207
POLE	HP	0	5	0	0	5	32.0285	0	0	8.26068e-05	0.874423	0.000406226	0.0197093	0.98695	0.0447207
POLE	ARID5B	0	7	1	0	8	17.9166	47.6507	47.6507	0.000293195	0.0238815	0.000406608	0.0256747	0.445913	0.0447207
POLE	RBPMS2	0	1	1	1	3	6.97597	210.375	210.375	0.193391	0.00010402	0.000407341	0.442834	0.043601	0.0447207
POLE	KCNJ12	0	7	0	0	7	22.7371	0	0	8.09602e-05	0.927175	0.000413205	0.0197093	0.98695	0.0451179
POLE	TRPA1	0	7	0	0	7	21.8189	0	0	0.000101698	0.784052	0.000424628	0.0208238	0.98695	0.0461146
POLE	MIA	0	0	2	0	2	0	215.641	215.641	0.739557	9.87777e-05	0.000438451	0.833393	0.043601	0.0469235
POLE	CASP6	0	0	2	0	2	0	202.256	202.256	0.653668	0.000112945	0.000439091	0.816309	0.0444936	0.0469235
POLE	ACTR3	0	5	1	0	6	24.4661	34.6397	34.6397	0.000271516	0.0340028	0.000443259	0.0247823	0.492893	0.0469235
POLE	TTLL12	2	3	2	1	6	2.89658	47.1094	47.1094	0.199762	0.000100985	0.000443726	0.450946	0.043601	0.0469235
POLE	RECK	0	7	0	0	7	21.6777	0	0	0.000105395	0.790983	0.000445387	0.0208238	0.98695	0.0469235
POLE	LMOD3	0	6	0	0	6	25.4086	0	0	9.5111e-05	0.847953	0.000447404	0.0208238	0.98695	0.0469235
POLE	FAM107A	0	4	0	0	4	42.9301	0	0	8.93995e-05	0.896522	0.000448426	0.0208238	0.98695	0.0469235
POLE	RABGEF1	0	7	0	0	7	21.6352	0	0	0.000106536	0.79647	0.000454729	0.0208238	0.98695	0.0469399
POLE	GDI1	1	6	0	0	6	17.9754	0	0	9.44753e-05	0.835534	0.00045588	0.0208238	0.98695	0.0469399
POLE	AKAP13	0	6	3	1	10	5.75432	41.4559	41.4559	0.0443839	0.000102145	0.000458936	0.193772	0.043601	0.0469399
POLE	PNISR	0	0	3	0	3	0	45.9809	45.9809	0.383215	0.000362835	0.000459131	0.664984	0.0795878	0.0469399
POLE	CNTRL	0	11	0	0	11	14.8179	0	0	0.000188733	0.642332	0.000460263	0.0219545	0.98695	0.0469399
POLE	WFDC11	0	0	0	2	2	0	213.721	213.721	0.783647	0.000100643	0.000468406	0.845775	0.043601	0.0472297
POLE	PKHD1L1	0	13	0	0	13	13.6044	0	0	0.000207702	0.634257	0.000468421	0.0231653	0.98695	0.0472297
POLE	SERPINB13	0	5	0	0	5	30.8371	0	0	9.79326e-05	0.859746	0.000470158	0.0208238	0.98695	0.0472297
POLE	ALDH3A1	1	6	0	0	6	17.9014	0	0	9.65178e-05	0.863702	0.000475804	0.0208238	0.98695	0.0475591
POLE	ADAM11	0	6	0	0	6	24.8469	0	0	0.00010644	0.82404	0.000481494	0.0208238	0.98695	0.0477651
POLE	TOR1AIP2	0	6	0	0	6	24.8008	0	0	0.000107439	0.823781	0.000485588	0.0208238	0.98695	0.0477651
POLE	METTL5	0	4	0	0	4	41.6758	0	0	0.000100107	0.869552	0.000488589	0.0208238	0.98695	0.0477651
POLE	F5	0	11	1	0	12	15.7938	15.2385	15.2385	0.000123401	0.0840136	0.000489317	0.0208238	0.779639	0.0477651
POLE	CA11	0	3	1	0	4	29.9737	111.328	111.328	0.00127033	0.00934525	0.000492619	0.0411653	0.356708	0.0477651
POLE	EFR3A	0	7	0	0	7	20.8766	0	0	0.000129512	0.748462	0.000494458	0.0208238	0.98695	0.0477651
POLE	CATSPER1	0	6	0	0	6	25.1034	0	0	0.000101084	0.885965	0.000494507	0.0208238	0.98695	0.0477651
POLE	ZNF862	0	8	0	0	8	19.4909	0	0	0.000107977	0.854662	0.00050254	0.0208238	0.98695	0.0483088
POLE	C9orf173	0	1	2	0	3	6.88824	188.7	188.7	0.195938	0.000130581	0.000507941	0.445972	0.0485833	0.0485954
POLE	SCRIB	0	11	0	0	11	15.7864	0	0	0.000123792	0.80205	0.000511938	0.0208238	0.98695	0.0487457
POLE	KLRC1	0	3	1	0	4	34.247	73.718	73.718	0.000863154	0.0147314	0.00051547	0.0364378	0.398881	0.0487547
POLE	KDM3A	0	9	0	0	9	16.9528	0	0	0.000157586	0.710409	0.000518093	0.0215242	0.98695	0.0487547
POLE	RYR1	0	12	1	1	14	11.9193	33.9566	33.9566	0.000604416	0.00459209	0.000519313	0.0333727	0.259887	0.0487547
POLE	PAXIP1	0	8	0	0	8	18.6701	0	0	0.000138926	0.751177	0.00052323	0.0209861	0.98695	0.048894
POLE	KLHL10	0	2	2	0	4	8.60577	148.555	148.555	0.0652851	0.000215335	0.000527175	0.239032	0.069381	0.0489447
POLE	ZBTB8A	0	3	2	0	5	14.0594	82.2217	82.2217	0.0103548	0.000740183	0.000529969	0.094348	0.107997	0.0489447
POLE	SPHKAP	1	7	3	0	10	6.11876	32.1772	32.1772	0.0100593	0.000466842	0.000531081	0.0931705	0.088004	0.0489447
POLE	MAPK11	0	4	0	0	4	41.0454	0	0	0.000106089	0.918894	0.000534429	0.0208238	0.98695	0.0490284
POLE	MYLK2	0	6	0	0	6	24.5206	0	0	0.000113741	0.861386	0.000538741	0.0208238	0.98695	0.0491993
POLE	RP11-458D21.5	0	4	0	0	4	40.5738	0	0	0.000110857	0.877421	0.000541624	0.0208238	0.98695	0.0492388
POLE	NEK2	0	5	0	0	5	29.1185	0	0	0.000126484	0.793941	0.000548559	0.0208238	0.98695	0.0496009
POLE	EXOC6	0	6	0	0	6	23.6283	0	0	0.000136871	0.764753	0.000550545	0.0208324	0.98695	0.0496009
POLE	TMEM260	0	7	0	0	7	20.7944	0	0	0.000132325	0.797857	0.000560231	0.0208238	0.98695	0.0499284
POLE	ARHGEF15	0	5	1	0	6	19.1031	75.6231	75.6231	0.00077479	0.0143216	0.00056393	0.0359374	0.392662	0.0499284
POLE	SETD2	0	3	2	2	7	3.87443	40.5088	40.5088	0.188718	0.000111535	0.000569282	0.436812	0.0444936	0.0499284
POLE	WDR96	0	9	0	0	9	16.6666	0	0	0.000174821	0.70874	0.000569582	0.0217547	0.98695	0.0499284
POLE	DEFB132	0	1	1	0	2	55.5345	729.504	729.504	0.0201556	0.00120232	0.000570034	0.128513	0.133833	0.0499284
POLE	RHEBL1	0	3	0	0	3	67.7136	0	0	0.000113942	0.91922	0.000573736	0.0208238	0.98695	0.0499284
POLE	TWF1	0	2	2	0	4	11.9838	114.205	114.205	0.0356652	0.000373025	0.000581915	0.172954	0.0805854	0.0499284
POLE	PPP6R3	0	5	0	3	8	10.9513	39.7099	39.7099	0.00671579	0.000559577	0.000584718	0.079229	0.0936872	0.0499284
POLE	TRIM28	0	8	0	0	8	18.8634	0	0	0.000130828	0.834971	0.000585468	0.0208238	0.98695	0.0499284
POLE	PRICKLE3	0	7	0	0	7	21.0433	0	0	0.000124017	0.868022	0.00058589	0.0208238	0.98695	0.0499284
POLE	GPAA1	0	6	0	0	6	24.2169	0	0	0.000121062	0.886535	0.00058674	0.0208238	0.98695	0.0499284
POLE	RAB9A	0	0	2	0	2	0	180.004	180.004	0.692724	0.000144121	0.000588096	0.823667	0.0526462	0.0499284
POLE	GTSF1L	0	3	0	0	3	67.3237	0	0	0.000115943	0.942193	0.000588431	0.0208238	0.98695	0.0499284
POLE	PCDHA8	0	7	0	0	7	21.0175	0	0	0.000124851	0.870485	0.000591314	0.0208238	0.98695	0.0499284
POLE	ZNF843	0	4	0	0	4	39.8472	0	0	0.000118736	0.910238	0.000591457	0.0208238	0.98695	0.0499284
