# Supplementary material for: Distinct mutational signature and clonal evolution in constitutional mismatch repair deficiency-associated high-grade gliomas
Source: iScience. 2026 Feb 14;29(3):115029. doi: 10.1016/j.isci.2026.115029 (PMC12964222; doi:10.1016/j.isci.2026.115029)
Supplement: Table S11. Clonal and subclonal driver mutations [file mmc12.xlsx]

## Sheet: S11
Supplemental Table S11. Clonal and subclonal driver mutations
Sample	MMR subgroup	Gene	chr	st	Ref	Alt	cluster	Clonality
BAH-030	MSH6	ATRX	X	77041454	G	A	1	Clonal
BAH-030	MSH6	CDKN2A	9	21971101	G	A	1	Clonal
BAH-030	MSH6	CDKN2A	9	21994320	C	A	1	Clonal
BAH-030	MSH6	COL1A2	7	94039138	G	T	1	Clonal
BAH-030	MSH6	EGFR	7	55225397	C	T	1	Clonal
BAH-030	MSH6	EGFR	7	55240829	T	A	1	Clonal
BAH-030	MSH6	MGMT	10	131565143	T	A	1	Clonal
BAH-030	MSH6	NF1	17	29556345	T	A	1	Clonal
BAH-030	MSH6	PIK3R1	5	67591246	A	G	1	Clonal
BAH-030	MSH6	SMARCB1	22	24167494	T	C	1	Clonal
NG2504-1	PMS2	ATRX	X	76845412	T	TA	1	Clonal
NG2504-1	PMS2	ATRX	X	76889108	C	T	1	Clonal
NG2504-1	PMS2	BRAF	7	140482825	C	T	3	Subclonal
NG2504-1	PMS2	COL1A2	7	94040207	C	T	1	Clonal
NG2504-1	PMS2	COL1A2	7	94057007	C	T	1	Clonal
NG2504-1	PMS2	COL1A2	7	94038665	C	A	3	Subclonal
NG2504-1	PMS2	EGFR	7	55273029	G	A	1	Clonal
NG2504-1	PMS2	EGFR	7	55266503	G	A	2	Subclonal
NG2504-1	PMS2	GFAP	17	42988641	C	T	3	Subclonal
NG2504-1	PMS2	H3F3A	1	226253419	G	A	3	Subclonal
NG2504-1	PMS2	NF1	17	29653016	G	A	1	Clonal
NG2504-1	PMS2	NF1	17	29684089	C	T	1	Clonal
NG2504-1	PMS2	NF1	17	29490382	G	A	2	Subclonal
NG2504-1	PMS2	NF1	17	29528428	G	A	2	Subclonal
NG2504-1	PMS2	NF1	17	29553474	G	A	2	Subclonal
NG2504-1	PMS2	NF1	17	29560134	G	A	3	Subclonal
NG2504-1	PMS2	NF1	17	29652947	G	A	3	Subclonal
NG2504-1	PMS2	NF1	17	29654857	G	A	3	Subclonal
NG2504-1	PMS2	PDGFRA	4	55133559	A	G	3	Subclonal
NG2504-1	PMS2	PDGFRA	4	55161354	G	A	3	Subclonal
NG2504-1	PMS2	TP53	17	7578530	A	C	1	Clonal
NG2504-1R	PMS2	ATRX	X	76845412	T	TA	2	Subclonal
NG2504-1R	PMS2	ATRX	X	76874418	A	T	4	Subclonal
NG2504-1R	PMS2	ATRX	X	76875872	G	T	3	Subclonal
NG2504-1R	PMS2	ATRX	X	76889108	C	T	1	Clonal
NG2504-1R	PMS2	CDH18	5	19503053	T	C	1	Clonal
NG2504-1R	PMS2	COL1A2	7	94040207	C	T	1	Clonal
NG2504-1R	PMS2	COL1A2	7	94040383	C	T	1	Clonal
NG2504-1R	PMS2	COL1A2	7	94056606	C	A	1	Clonal
NG2504-1R	PMS2	COL1A2	7	94057007	C	T	1	Clonal
NG2504-1R	PMS2	COL1A2	7	94057754	G	A	1	Clonal
NG2504-1R	PMS2	EGFR	7	55225428	G	A	4	Subclonal
NG2504-1R	PMS2	EGFR	7	55273029	G	A	1	Clonal
NG2504-1R	PMS2	IDH1	2	209113297	G	A	3	Subclonal
NG2504-1R	PMS2	IDH2	15	90631637	T	C	4	Subclonal
NG2504-1R	PMS2	NES	1	156641564	A	C	4	Subclonal
NG2504-1R	PMS2	NES	1	156642695	G	A	3	Subclonal
NG2504-1R	PMS2	NF1	17	29653016	G	A	1	Clonal
NG2504-1R	PMS2	NF1	17	29654562	G	T	1	Clonal
NG2504-1R	PMS2	PDGFRA	4	55133525	G	T	4	Subclonal
NG2504-1R	PMS2	PDGFRA	4	55133724	G	T	2	Subclonal
NG2504-1R	PMS2	PDGFRA	4	55136808	G	A	4	Subclonal
NG2504-1R	PMS2	PDGFRA	4	55136847	G	T	3	Subclonal
NG2504-1R	PMS2	PDGFRA	4	55141010	A	C	3	Subclonal
NG2504-1R	PMS2	PIK3CA	3	178916882	G	A	1	Clonal
NG2504-1R	PMS2	PIK3CA	3	178928301	C	T	3	Subclonal
NG2504-1R	PMS2	PIK3R1	5	67584580	G	A	4	Subclonal
NG2504-1R	PMS2	PTEN	10	89624285	G	T	4	Subclonal
NG2504-1R	PMS2	PTEN	10	89692958	G	A	3	Subclonal
NG2504-1R	PMS2	RB1	13	48881488	C	CAG	1	Clonal
NG2504-1R	PMS2	RB1	13	48953730	C	T	1	Clonal
NG2504-1R	PMS2	S100A1	1	153604270	G	T	4	Subclonal
NG2504-1R	PMS2	SMAD3	15	67358712	C	CG	1	Clonal
NG2504-1R	PMS2	TP53	17	7578530	A	C	1	Clonal
NG2504-5	PMS2	CDH18	5	19483454	G	A	1	Clonal
NG2504-5	PMS2	PDGFRA	4	55129864	T	A	1	Clonal
NG2504-5	PMS2	SEMA3C	7	80433430	T	A	3	Subclonal
NG2504-5	PMS2	SMAD3	15	67473665	C	T	1	Clonal
NG2586-1	PMS2	NF1	17	29556079	C	T	2	Subclonal
NG2586-1	PMS2	NF1	17	29663493	T	C	2	Subclonal
NG2586-1	PMS2	NF1	17	29664881	G	A	2	Subclonal
