# Supplementary material for: Distinct mutational signature and clonal evolution in constitutional mismatch repair deficiency-associated high-grade gliomas
Source: iScience. 2026 Feb 14;29(3):115029. doi: 10.1016/j.isci.2026.115029 (PMC12964222; doi:10.1016/j.isci.2026.115029)
Supplement: Table S12. WES coverage of the cohort [file mmc13.xlsx]

## Sheet: S12
Supplemental Table S12. WES coverage of the cohort
Sample	Read Length	Num reads (M)	Num bases (G)	Mean coverage	Median coverage	PCR duplicates	Multiply mapped	Unmapped	Reads on-target	Bases on-target	Mean error rate	1x target base coverage	2x target base coverage	4x target base coverage	8x target base coverage	10x target base coverage	15x target base coverage	20x target base coverage	30x target base coverage	40x target base coverage	50x target base coverage	100x target base coverage
NG2586-1_N	76	73.2	5.6	71.3	57	6.08%	6.39%	0.46%	61.87%	46.09%	0.31%	98.3%	97.8%	96.8%	94.6%	93.3%	89.6%	85.3%	75.8%	66.0%	56.7%	24.3%
NG2586-1_T	76	253.1	19.2	274.6	244	12.96%	5.92%	0.18%	66.47%	51.53%	0.31%	98.3%	98.1%	97.8%	97.2%	97.0%	96.4%	95.8%	94.5%	93.2%	91.7%	83.0%
NG3147-2_N	101	87.6	8.8	100.3	95	14.47%	5.54%	0.18%	58.98%	44.07%	0.43%	98.9%	98.8%	98.7%	98.5%	98.4%	98.2%	97.8%	96.3%	93.2%	88.1%	45.6%
NG3147-2_T	101	166.5	16.8	182.3	174	24.91%	4.83%	0.07%	56.35%	42.16%	0.28%	98.8%	98.7%	98.6%	98.5%	98.5%	98.4%	98.3%	98.0%	97.6%	96.9%	86.1%
NGB3_N	101	98.1	9.9	109.6	104	15.97%	5.76%	0.21%	57.59%	43.04%	0.43%	98.9%	98.8%	98.7%	98.5%	98.5%	98.3%	98.0%	96.9%	94.6%	90.7%	53.5%
NGB3_T	101	159.4	16.1	121.6	115	45.80%	3.73%	0.09%	39.76%	29.35%	0.31%	98.7%	98.7%	98.6%	98.5%	98.4%	98.3%	98.1%	97.6%	96.7%	94.9%	64.2%
NG11078_N	76	124.1	9.4	130.1	111	8.64%	7.17%	0.10%	66.36%	50.93%	0.20%	98.4%	98.1%	97.7%	96.8%	96.3%	95.1%	93.7%	90.5%	86.7%	82.3%	56.1%
NG11078_T	76	263.2	20	252.9	215	13.04%	6.95%	0.10%	62.60%	48.02%	0.23%	98.5%	98.3%	98.1%	97.6%	97.3%	96.7%	96.1%	94.8%	93.3%	91.6%	81.0%
NGB1_N	76	68.2	5.2	70	61	3.74%	5.95%	0.09%	64.78%	48.55%	0.32%	98.1%	97.5%	96.3%	94.1%	92.9%	89.6%	85.9%	77.4%	68.5%	59.5%	23.9%
NGB1_T	76	167.7	12.7	159.8	142	14.09%	6.62%	0.16%	59.43%	45.10%	0.30%	98.3%	97.9%	97.3%	96.3%	95.9%	94.7%	93.6%	91.1%	88.3%	85.3%	66.6%
NGB2_N	76	61.2	4.7	61.1	53	4.10%	5.81%	0.10%	63.38%	47.22%	0.32%	98.0%	97.4%	96.1%	93.4%	92.0%	88.0%	83.5%	73.5%	63.0%	52.9%	17.4%
NGB2_T	76	251.1	19.1	207.5	184	29.26%	5.48%	0.44%	51.30%	39.12%	0.91%	98.1%	97.8%	97.2%	96.3%	95.8%	94.8%	93.8%	91.7%	89.4%	87.1%	73.6%
BAH-030_N	101	166.8	16.8	122.6	107	20.73%	6.69%	0.05%	43.22%	34.18%	0.32%	98.7%	98.7%	98.6%	98.3%	98.2%	97.8%	97.4%	96.0%	93.7%	90.1%	55.6%
BAH-030_T	101	207.1	20.9	239.7	187	23.11%	6.21%	0.03%	58.81%	44.94%	0.30%	98.7%	98.7%	98.5%	98.3%	98.1%	97.5%	96.4%	92.7%	87.2%	81.3%	63.0%
NG2504-1_N	76	132	10	112	99	5.44%	6.51%	0.15%	54.23%	40.18%	0.27%	98.6%	98.3%	97.7%	96.6%	96.1%	94.6%	93.1%	89.3%	84.7%	79.5%	49.7%
NG2504-1_T	76	190.1	14.4	209.1	181	3.38%	6.05%	0.78%	68.74%	52.13%	0.31%	98.3%	98.0%	97.4%	96.4%	96.0%	94.9%	93.9%	91.8%	89.5%	87.1%	73.7%
NG2504-1_N	76	132	10	112	99	5.44%	6.51%	0.15%	54.23%	40.18%	0.27%	98.6%	98.3%	97.7%	96.6%	96.1%	94.6%	93.1%	89.3%	84.7%	79.5%	49.7%
NG2504-1_T	76	262.9	20	228.4	205	9.93%	6.00%	0.62%	55.80%	41.14%	0.28%	98.7%	98.6%	98.4%	98.0%	97.8%	97.3%	96.8%	95.8%	94.5%	93.1%	82.4%
NG2504-5_N	76	138.2	10.5	144.7	127	2.66%	6.66%	0.20%	65.91%	49.57%	0.31%	98.4%	98.1%	97.6%	96.8%	96.4%	95.3%	94.1%	91.4%	88.3%	84.7%	62.6%
NG2504-5_T	76	240.3	18.3	232.4	194	6.88%	6.85%	0.47%	61.31%	45.97%	0.31%	98.3%	97.9%	97.3%	96.3%	95.9%	94.9%	93.9%	91.9%	89.8%	87.6%	74.9%
