# Supplementary material for: Distinct mutational signature and clonal evolution in constitutional mismatch repair deficiency-associated high-grade gliomas
Source: iScience. 2026 Feb 14;29(3):115029. doi: 10.1016/j.isci.2026.115029 (PMC12964222; doi:10.1016/j.isci.2026.115029)
Supplement: Table S13. Tumor purity of the WES cohort [file mmc14.xlsx]

## Sheet: S13
Supplemental Table S13. Tumor purity of the WES cohort
Name	Tumor Purity	LOH (#, %)	CNV gain (#, %)	CNV loss (#, %)	dS/dN (All,Somatic)
pair_BAH-030	25.6%	1, 0.1%	59, 20.4%	24, 31.7%	0.8
pair_NG2504-1	26.0%	1, 0.1%	53, 11.9%	62, 5.6%	0.7
pair_NG2504-1R	58.7%	4, 1.8%	1, 0.0%	12, 2.1%	0.6
pair_NG2504-5	60.9%	13, 9.1%	15, 2.5%	6, 4.8%	0.9
pair_NG2586-1	29.7%	10, 4.6%	78, 12.4%	18, 9.0%	0.7
pair_NG3147-2	64.1%	10, 8.7%	13, 7.4%	11, 5.2%	0.9
pair_NG11078	69.0%	37, 44.7%	21, 4.4%	3, 0.2%	1
pair_NGB1	40.7%	1, 2.4%	2, 0.1%	11, 1.8%	0.8
pair_NGB2	0.0%	0, 0.0%	0, 0.0%	22, 2.6%	0.7
pair_NGB3	39.5%	7, 5.9%	22, 10.9%	31, 3.6%	0.8
